# Supplementary material for: Efficacy of Antimicrobial Peptide DP7, Designed by Machine-Learning Method, Against Methicillin-Resistant Staphylococcus aureus
Source: Front Microbiol. 2019 May 28;10:1175. doi: 10.3389/fmicb.2019.01175 (PMC6546875; doi:10.3389/fmicb.2019.01175)
Supplement: Supplementary file 2 [file Table_2.XLS]

## Sheet: Table s2 Analysis of differenti
Table s2 Analysis of differentially expressed genes of ATCC 33591 treated with 1MIC DP7 or PBS
gene_id	description	gene_name	locus_tag	locus	33591DP7-RPKM	33591CT-RPKM	Fold_change-33591DP7/33591CT	p-value	FDR	UP/DOWN regulate
gene0	chromosomal replication initiator protein DnaA	KQ76_RS00005	KQ76_00005	NZ_CP009361.1:544-1905(+)	704.673	627.927	1.12222	0.238633	0.402638	UP
gene1	DNA polymerase III subunit beta	KQ76_RS00010	KQ76_00010	NZ_CP009361.1:2183-3316(+)	650.534	767.243	0.847885	5.33812e-05	0.000167699	DOWN
gene10	membrane protein	KQ76_RS00055	KQ76_00055	NZ_CP009361.1:15432-15761(+)	21.8475	23.7286	0.920725	0.660988	0.871737	DOWN
gene100	polysaccharide biosynthesis protein EpsC	KQ76_RS00505	KQ76_00505	NZ_CP009361.1:117940-119763(+)	55.2387	42.0715	1.31297	0.315295	0.50782	UP
gene1000	polysaccharide biosynthesis protein EpsC	purH	KQ76_05080	NZ_CP009361.1:1033199-1034677(+)	118.055	190.436	0.619918	6.45401e-06	2.22749e-05	DOWN
gene1001	phosphoribosylamine--glycine ligase	KQ76_RS05010	KQ76_05085	NZ_CP009361.1:1034699-1035946(+)	134.975	159.442	0.846547	0.0623531	0.124251	DOWN
gene1002	cobalt ABC transporter permease	KQ76_RS05015	KQ76_05090	NZ_CP009361.1:1036214-1037020(-)	848.182	1479.43	0.573315	1.04887e-46	1.80089e-45	DOWN
gene1003	ABC transporter ATP-binding protein	KQ76_RS05020	KQ76_05095	NZ_CP009361.1:1037013-1038413(-)	1482.79	2469.28	0.600496	1.90561e-67	4.77277e-66	DOWN
gene1004	thiamine ABC transporter permease	KQ76_RS05025	KQ76_05100	NZ_CP009361.1:1038428-1039003(-)	1959.87	2901.02	0.675578	8.20885e-53	1.58937e-51	DOWN
gene1005	thiamine ABC transporter permease	hypotheticalprotein	KQ76_RS05030	NZ_CP009361.1:1039367-1039483(+)	9.90342	5.40564	1.83205	0.456773	0.672232	UP
gene1006	hypothetical protein	KQ76_RS05035	KQ76_05115	NZ_CP009361.1:1039587-1039721(-)	769.415	749.805	1.02615	0.662633	0.873064	UP
gene1007	membrane protein	KQ76_RS05040	KQ76_05120	NZ_CP009361.1:1039873-1041168(+)	571.721	590.793	0.967718	0.159201	0.284809	DOWN
gene1008	SAM-dependent methyltransferase	KQ76_RS05045	KQ76_05125	NZ_CP009361.1:1041593-1042765(+)	171.111	252.157	0.678587	9.3963e-06	3.17082e-05	DOWN
gene1009	hypothetical protein	KQ76_RS05050	KQ76_05130	NZ_CP009361.1:1042819-1043361(+)	4131.96	1519	2.72018	1.57582e-247	1.434e-245	UP
gene101	UDP-glucose 4-epimerase	KQ76_RS00510	KQ76_00510	NZ_CP009361.1:119753-120781(+)	63.0335	56.5172	1.1153	0.785129	0.957304	UP
gene1010	phosphocarrier protein HPr	KQ76_RS05055	KQ76_05135	NZ_CP009361.1:1043515-1043781(+)	7862.96	3815.29	2.06091	3.77142e-272	4.11839e-270	UP
gene1011	phosphoenolpyruvate-protein phosphotransferase	KQ76_RS05060	KQ76_05140	NZ_CP009361.1:1043784-1045502(+)	5182.88	2963.69	1.74879	1.82295e-112	7.65638e-111	UP
gene1012	glutaredoxin	KQ76_RS05065	KQ76_05145	NZ_CP009361.1:1045739-1045972(-)	27.8396	50.9674	0.546224	0.00653673	0.015331	DOWN
gene1013	cytochrome D ubiquinol oxidase subunit I	KQ76_RS05070	KQ76_05150	NZ_CP009361.1:1046170-1047531(+)	326.795	103.862	3.14644	1.03995e-25	1.07134e-24	UP
gene1014	cytochrome D ubiquinol oxidase subunit I	cytochromeDubiquinoloxidasesubunitII	KQ76_RS05075	NZ_CP009361.1:1047528-1048548(+)	297.941	93.8321	3.17525	8.10943e-24	7.76798e-23	UP
gene1015	potassium transporter Trk	KQ76_RS05080	KQ76_05160	NZ_CP009361.1:1048681-1049343(+)	277.684	205.687	1.35003	0.00723625	0.0168702	UP
gene1016	hypothetical protein	KQ76_RS05085	KQ76_RS05085	NZ_CP009361.1:1049372-1049557(-)	28.9329	46.1472	0.62697	0.0285888	0.060927	DOWN
gene1017	beta-lactamase	KQ76_RS05090	KQ76_05165	NZ_CP009361.1:1049691-1051388(-)	827.028	1073.79	0.770197	1.64555e-11	8.7741e-11	DOWN
gene1018	hypothetical protein	KQ76_RS05095	KQ76_05170	NZ_CP009361.1:1051388-1051606(-)	1286.27	1155.73	1.11295	0.156447	0.281172	UP
gene1019	hypothetical protein	KQ76_RS05100	KQ76_05175	NZ_CP009361.1:1051635-1051757(-)	1061.15	1020.8	1.03953	0.826454	0.98353	UP
gene102	capsular polysaccharide biosynthesis protein Cap8F	KQ76_RS00515	KQ76_00515	NZ_CP009361.1:120794-121903(+)	71.0994	64.4127	1.10381	0.7979	0.963409	UP
gene1020	peptide deformylase	KQ76_RS05105	KQ76_05180	NZ_CP009361.1:1052088-1052639(-)	190.924	289.986	0.65839	4.68427e-07	1.81134e-06	DOWN
gene1021	cell-wall binding lipoprotein	KQ76_RS05110	KQ76_05185	NZ_CP009361.1:1053004-1053630(+)	446.068	527.506	0.845616	0.000761707	0.0020447	DOWN
gene1022	pyruvate dehydrogenase E1 subunit alpha	KQ76_RS05115	KQ76_05190	NZ_CP009361.1:1053801-1054913(+)	4845.93	3664.3	1.32247	5.97351e-26	6.20064e-25	UP
gene1023	2-oxoisovalerate dehydrogenase subunit beta	KQ76_RS05120	KQ76_05195	NZ_CP009361.1:1054917-1055894(+)	4280.71	3489.74	1.22666	1.14121e-11	6.19384e-11	UP
gene1024	branched-chain alpha-keto acid dehydrogenase subunit E2	KQ76_RS05125	KQ76_05200	NZ_CP009361.1:1055985-1057277(+)	4188.37	3860.26	1.085	0.156182	0.281066	UP
gene1025	dihydrolipoamide dehydrogenase	KQ76_RS05130	KQ76_05205	NZ_CP009361.1:1057281-1058687(+)	4456.04	4018.12	1.10899	0.0139108	0.0313856	UP
gene1026	hypothetical protein	KQ76_RS05135	KQ76_05210	NZ_CP009361.1:1058858-1059133(+)	114.097	178.52	0.639129	3.2213e-05	0.000103827	DOWN
gene1027	Cro/Cl family transcriptional regulator	KQ76_RS05140	KQ76_05215	NZ_CP009361.1:1059277-1059816(+)	60.9867	120.636	0.505544	1.67485e-06	6.17052e-06	DOWN
gene1028	spermidine/putrescine ABC transporter ATP-binding protein	KQ76_RS05145	KQ76_05220	NZ_CP009361.1:1059829-1060923(+)	41.0807	90.1038	0.455926	5.21776e-06	1.82388e-05	DOWN
gene1029	spermidine/putrescine ABC transporter permease	KQ76_RS05150	KQ76_05225	NZ_CP009361.1:1060916-1061713(+)	33.9447	83.3316	0.407344	1.13106e-06	4.21256e-06	DOWN
gene103	UDP-N-acetylglucosamine 2-epimerase	KQ76_RS00520	KQ76_00520	NZ_CP009361.1:121907-123031(+)	60.0121	52.1495	1.15077	0.640753	0.856219	UP
gene1030	spermidine/purescine ABC transporter permease	KQ76_RS05155	KQ76_05230	NZ_CP009361.1:1061719-1062528(+)	50.3534	117.457	0.428697	4.6039e-08	1.93662e-07	DOWN
gene1031	spermidine/putrescine ABC transporter substrate-binding protein	KQ76_RS05160	KQ76_05235	NZ_CP009361.1:1062528-1063601(+)	278.587	284.318	0.979842	0.399877	0.609527	DOWN
gene1032	chitinase	KQ76_RS05165	KQ76_05240	NZ_CP009361.1:1063675-1064694(+)	1447.42	1060.71	1.36457	9.04072e-11	4.59612e-10	UP
gene1033	membrane protein	KQ76_RS05170	KQ76_05245	NZ_CP009361.1:1064977-1065396(+)	140.945	152.45	0.92453	0.267959	0.445238	DOWN
gene1034	manganese transporter	KQ76_RS05175	KQ76_05250	NZ_CP009361.1:1065478-1066830(-)	648.118	1071.97	0.604603	2.0457e-29	2.34654e-28	DOWN
gene1035	hypothetical protein	KQ76_RS05180	KQ76_05255	NZ_CP009361.1:1067014-1067628(-)	129.414	152.642	0.847827	0.0746998	0.145977	DOWN
gene1036	inositol monophosphatase	KQ76_RS05185	KQ76_05260	NZ_CP009361.1:1067785-1068612(+)	601.803	588.993	1.02175	0.64277	0.856817	UP
gene1037	membrane protein	KQ76_RS05190	KQ76_05265	NZ_CP009361.1:1068766-1068957(-)	545.421	647.989	0.841713	0.000146718	0.000436317	DOWN
gene1038	GTP-binding protein	KQ76_RS05195	KQ76_05270	NZ_CP009361.1:1069059-1070906(+)	628.117	1300.58	0.482952	2.27434e-61	5.08931e-60	DOWN
gene1039	hypothetical protein	KQ76_RS05200	KQ76_05275	NZ_CP009361.1:1071045-1071212(-)	591.152	663.473	0.890996	0.00362889	0.00885334	DOWN
gene104	capsular polysaccharide biosynthesis protein	KQ76_RS00525	KQ76_00525	NZ_CP009361.1:123034-124113(+)	35.1186	34.8857	1.00668	1	1	UP
gene1040	hypothetical protein	KQ76_RS05205	KQ76_05280	NZ_CP009361.1:1071214-1071696(-)	268.737	272.426	0.986461	0.465196	0.682054	DOWN
gene1041	hypothetical protein	KQ76_RS05210	KQ76_05285	NZ_CP009361.1:1071837-1072112(+)	274.748	203.509	1.35006	0.00698679	0.0163304	UP
gene1042	cell division protein FtsW	KQ76_RS05215	KQ76_05290	NZ_CP009361.1:1072426-1073652(+)	230.061	236.003	0.974822	0.431864	0.647085	DOWN
gene1043	pyruvate carboxylase	KQ76_RS05220	KQ76_05295	NZ_CP009361.1:1074205-1077657(+)	59.8645	74.3378	0.805304	0.121433	0.225212	DOWN
gene1044	heme A synthase	KQ76_RS05225	KQ76_05300	NZ_CP009361.1:1077925-1078836(-)	344.222	209.103	1.64619	2.51914e-07	9.95261e-07	UP
gene1045	protoheme IX farnesyltransferase	KQ76_RS05230	KQ76_05305	NZ_CP009361.1:1079287-1080198(+)	602.784	528.04	1.14155	0.180822	0.316235	UP
gene1046	membrane protein	KQ76_RS05235	KQ76_05310	NZ_CP009361.1:1080223-1080684(+)	979.294	802.928	1.21965	0.0017527	0.00449283	UP
gene1047	membrane protein	hypotheticalprotein	KQ76_RS05240	NZ_CP009361.1:1080896-1081099(+)	154.998	162.396	0.954445	0.400123	0.609562	DOWN
gene1048	hypothetical protein	KQ76_RS05245	KQ76_05320	NZ_CP009361.1:1081011-1082048(+)	279.79	280.484	0.997525	0.526761	0.744336	DOWN
gene1049	hypothetical protein	KQ76_RS05250	KQ76_05325	NZ_CP009361.1:1082064-1082498(+)	295.964	288.086	1.02735	0.772228	0.945798	UP
gene105	capsular polysaccharide biosynthesis protein	KQ76_RS00530	KQ76_00530	NZ_CP009361.1:124106-125500(+)	14.6003	14.983	0.974456	1	1	DOWN
gene1050	glycerophosphoryl diester phosphodiesterase	KQ76_RS05255	KQ76_05330	NZ_CP009361.1:1082565-1083494(-)	70.0481	114.607	0.611202	0.000404277	0.00112391	DOWN
gene1051	hypothetical protein	KQ76_RS05260	KQ76_05335	NZ_CP009361.1:1083733-1083987(+)	100.471	113.382	0.886129	0.219768	0.375214	DOWN
gene1052	hypothetical protein	KQ76_RS05265	KQ76_05340	NZ_CP009361.1:1083990-1084379(-)	24.4284	25.4065	0.961504	0.780725	0.952785	DOWN
gene1053	methyltransferase	KQ76_RS05270	KQ76_05345	NZ_CP009361.1:1084449-1084991(+)	196.887	228.402	0.862017	0.0416898	0.085832	DOWN
gene1054	methyltransferase	coaD	KQ76_05350	NZ_CP009361.1:1084993-1085475(+)	199.274	263.759	0.755517	0.000484399	0.00133173	DOWN
gene1055	hypothetical protein	KQ76_RS05280	KQ76_05355	NZ_CP009361.1:1085537-1086676(-)	12.1291	9.9862	1.21458	0.679837	0.887592	UP
gene1056	DNA-binding protein	KQ76_RS05285	KQ76_05360	NZ_CP009361.1:1086803-1087360(+)	708.233	1082.38	0.654329	4.08163e-23	3.79009e-22	DOWN
gene1057	hypothetical protein	KQ76_RS05290	KQ76_05365	NZ_CP009361.1:1087272-1087496(-)	1.83103	0.803123	2.27989	1	1	UP
gene1058	hypothetical protein	rpmF	KQ76_05370	NZ_CP009361.1:1087440-1087613(+)	1607.68	2568.96	0.62581	1.87735e-61	4.23568e-60	DOWN
gene1059	hypothetical protein	KQ76_RS05300	KQ76_05375	NZ_CP009361.1:1087767-1089713(-)	2.11599	2.89261	0.731515	1	1	DOWN
gene106	capsular polysaccharide biosynthesis protein	KQ76_RS00535	KQ76_00535	NZ_CP009361.1:125497-126054(+)	31.8862	28.336	1.12529	0.898471	1	UP
gene1060	heme transporter IsdA	KQ76_RS05305	KQ76_05380	NZ_CP009361.1:1089915-1090979(-)	2.82875	2.00781	1.40888	1	1	UP
gene1061	heme transporter IsdC	KQ76_RS05310	KQ76_05385	NZ_CP009361.1:1091188-1091871(+)	1.12934	0.572401	1.97298	1	1	UP
gene1062	hypothetical protein	KQ76_RS05315	KQ76_05390	NZ_CP009361.1:1091871-1092947(+)	2.86896	1.76173	1.62849	1	1	UP
gene1063	heme ABC transporter substrate-binding protein	KQ76_RS05320	KQ76_05395	NZ_CP009361.1:1092944-1093822(+)	3.63238	1.81594	2.00028	0.688082	0.887324	UP
gene1064	heme ABC transporter permease	KQ76_RS05325	KQ76_05400	NZ_CP009361.1:1093832-1094800(+)	4.06561	3.48103	1.16793	1	1	UP
gene1065	sortase B	KQ76_RS05330	KQ76_05405	NZ_CP009361.1:1094868-1095596(+)	2.29585	2.5614	0.896328	1	1	DOWN
gene1066	monooxygenase IsdI	KQ76_RS05335	KQ76_05410	NZ_CP009361.1:1095615-1095938(+)	5.48356	3.81112	1.43883	0.75467	0.934777	UP
gene1067	hypothetical protein	KQ76_RS05340	KQ76_05415	NZ_CP009361.1:1095975-1096082(+)	0.476831	0.836587	0.569972	1	1	DOWN
gene1068	RNA methyltransferase	KQ76_RS05345	KQ76_05420	NZ_CP009361.1:1096322-1097062(+)	113.629	130.995	0.867426	0.142055	0.259404	DOWN
gene1069	RNA methyltransferase	pheS	KQ76_05425	NZ_CP009361.1:1097443-1098501(+)	52.057	92.7971	0.560976	0.00034106	0.000958902	DOWN
gene107	capsular polysaccharide biosynthesis protein	KQ76_RS00540	KQ76_00540	NZ_CP009361.1:126063-127301(+)	15.3995	16.4076	0.938555	0.862157	1	DOWN
gene1070	phenylalanyl-tRNA synthetase subunit beta	KQ76_RS05355	KQ76_05430	NZ_CP009361.1:1098501-1100903(+)	72.2748	127.851	0.565307	2.76533e-05	8.96598e-05	DOWN
gene1071	ribonuclease HIII	KQ76_RS05360	KQ76_05435	NZ_CP009361.1:1101205-1102143(-)	17.1934	26.9739	0.637407	0.138349	0.253144	DOWN
gene1072	cell division protein ZapA	KQ76_RS05365	KQ76_05440	NZ_CP009361.1:1102519-1102785(+)	335.025	380.92	0.879516	0.0204704	0.0451043	DOWN
gene1073	colicin V production protein CvpA	KQ76_RS05370	KQ76_05445	NZ_CP009361.1:1102786-1103307(+)	226.265	299.094	0.7565	0.000175202	0.000514857	DOWN
gene1074	DNA polymerase	KQ76_RS05375	KQ76_05450	NZ_CP009361.1:1103380-1105092(+)	332.481	497.012	0.66896	1.15196e-10	5.82379e-10	DOWN
gene1075	DNA mismatch repair protein MutS	KQ76_RS05380	KQ76_05455	NZ_CP009361.1:1105102-1107450(+)	294.835	707.336	0.416825	1.49489e-44	2.45847e-43	DOWN
gene1076	thioredoxin	KQ76_RS05385	KQ76_05460	NZ_CP009361.1:1107623-1107937(+)	1916.54	4312.2	0.444445	6.26683e-235	5.18438e-233	DOWN
gene1077	hypothetical protein	KQ76_RS05390	KQ76_05465	NZ_CP009361.1:1108000-1108095(-)	1.34109	3.45092	0.388618	0.442177	0.658562	DOWN
gene1078	excinuclease ABC subunit C	KQ76_RS05395	KQ76_05470	NZ_CP009361.1:1108261-1110042(+)	184.375	325.238	0.566892	9.1292e-12	4.9746e-11	DOWN
gene1079	succinate dehydrogenase cytochrome B558	KQ76_RS05400	KQ76_05475	NZ_CP009361.1:1110366-1110980(+)	1382.61	1975.59	0.699849	1.32264e-31	1.57677e-30	DOWN
gene108	glycosyltransferase family 1	KQ76_RS00545	KQ76_00545	NZ_CP009361.1:127335-128540(+)	34.3319	36.3603	0.944212	0.723921	0.913686	DOWN
gene1080	glycosyltransferase family 1	sdhA	KQ76_05480	NZ_CP009361.1:1111032-1112798(+)	1554.86	2658.45	0.584873	2.9603e-78	8.50697e-77	DOWN
gene1081	glycosyltransferase family 1	sdhB	KQ76_05485	NZ_CP009361.1:1112798-1113613(+)	1954.17	3480.56	0.561453	6.62507e-114	2.87086e-112	DOWN
gene1082	glutamate racemase	KQ76_RS05415	KQ76_05490	NZ_CP009361.1:1113852-1114652(+)	258.968	357.458	0.724471	4.18795e-06	1.48675e-05	DOWN
gene1083	deoxyribonucleotide triphosphate pyrophosphatase	KQ76_RS05420	KQ76_05495	NZ_CP009361.1:1114664-1115251(+)	206.736	320.635	0.64477	3.55988e-08	1.50908e-07	DOWN
gene1084	phosphoesterase	KQ76_RS05425	KQ76_05500	NZ_CP009361.1:1115244-1115747(+)	240.119	401.741	0.597695	2.81301e-12	1.58996e-11	DOWN
gene1086	fibrinogen-binding protein	KQ76_RS05435	KQ76_05510	NZ_CP009361.1:1116238-1116555(+)	421.699	437.835	0.963146	0.206897	0.355015	DOWN
gene1088	formyl peptide receptor	KQ76_RS05445	KQ76_05520	NZ_CP009361.1:1116903-1117289(-)	4.85703	5.75883	0.843405	0.769506	0.947137	DOWN
gene1089	membrane protein	KQ76_RS05450	KQ76_05525	NZ_CP009361.1:1117961-1118467(+)	25.5457	20.6721	1.23576	0.662177	0.872884	UP
gene109	capsular polysaccharide biosynthesis protein Cap8M	KQ76_RS00550	KQ76_00550	NZ_CP009361.1:128551-129108(+)	52.7437	58.5071	0.901492	0.449759	0.664777	DOWN
gene1090	fibrinogen-binding protein	KQ76_RS05455	KQ76_05530	NZ_CP009361.1:1118724-1119221(+)	77.6603	91.7423	0.846505	0.167793	0.297451	DOWN
gene1091	fibrinogen-binding protein	KQ76_RS05460	KQ76_05535	NZ_CP009361.1:1119373-1119723(+)	0.293435	0.171608	1.70992	1	1	UP
gene1092	membrane protein	KQ76_RS05465	KQ76_05540	NZ_CP009361.1:1119972-1120157(-)	38.6233	21.0496	1.83487	0.0543436	0.109409	UP
gene1093	membrane protein	KQ76_RS05470	KQ76_05545	NZ_CP009361.1:1120358-1120576(-)	0.587874	0.275042	2.1374	1	1	UP
gene1094	hypothetical protein	KQ76_RS05475	KQ76_05550	NZ_CP009361.1:1120767-1121000(-)	3.63125	1.15835	3.13485	0.688082	0.887324	UP
gene1095	alpha-hemolysin	KQ76_RS05480	KQ76_05555	NZ_CP009361.1:1121454-1122413(-)	31.4888	32.1877	0.978286	0.804438	0.967026	DOWN
gene1096	membrane protein	KQ76_RS05485	KQ76_05560	NZ_CP009361.1:1123081-1123227(+)	110.352	110.225	1.00116	0.737294	0.923309	UP
gene1097	hypothetical protein	KQ76_RS05490	KQ76_05565	NZ_CP009361.1:1123211-1123411(+)	66.9984	64.2798	1.04229	0.930783	1	UP
gene1098	transposase	KQ76_RS05495	KQ76_05570	NZ_CP009361.1:1123713-1125359(+)	1.28197	1.13374	1.13075	1	1	UP
gene1099	hypothetical protein	KQ76_RS05500	KQ76_05575	NZ_CP009361.1:1125729-1126445(-)	0.682328	0.420044	1.62442	1	1	UP
gene11	homoserine O-acetyltransferase	KQ76_RS00060	KQ76_00060	NZ_CP009361.1:16123-17091(+)	10.1773	13.862	0.734191	0.550287	0.766081	DOWN
gene110	UDP-glucose 4-epimerase	KQ76_RS00555	KQ76_00555	NZ_CP009361.1:129108-129995(+)	42.6249	39.3761	1.08251	1	1	UP
gene1101	hypothetical protein	KQ76_RS05510	KQ76_05585	NZ_CP009361.1:1127389-1128114(-)	3.19201	2.65495	1.20229	1	1	UP
gene1102	ornithine carbamoyltransferase	KQ76_RS05515	KQ76_05590	NZ_CP009361.1:1128544-1129545(+)	31.7364	10.7604	2.94937	0.00324892	0.00801224	UP
gene1103	carbamate kinase	KQ76_RS05520	KQ76_05595	NZ_CP009361.1:1129568-1130500(+)	67.6978	15.3975	4.39667	2.02584e-08	8.73705e-08	UP
gene1104	hypothetical protein	KQ76_RS05525	KQ76_05600	NZ_CP009361.1:1130671-1132227(+)	193.108	52.4583	3.68118	1.08833e-18	8.79034e-18	UP
gene1105	membrane protein	KQ76_RS05530	KQ76_05605	NZ_CP009361.1:1132534-1132761(+)	247.664	291.793	0.848766	0.0140845	0.0317251	DOWN
gene1106	permease	KQ76_RS05535	KQ76_05610	NZ_CP009361.1:1133077-1134024(-)	46.8532	33.4211	1.4019	0.266258	0.442682	UP
gene1107	DNA-binding protein	KQ76_RS05540	KQ76_05615	NZ_CP009361.1:1134271-1134468(+)	26.139	25.2497	1.03522	1	1	UP
gene1108	tRNA-Arg	KQ76_RS05545	KQ76_05620	NZ_CP009361.1:1134930-1135003(-)	106.475	93.6073	1.13747	0.621478	0.838673	UP
gene1109	hypothetical protein	KQ76_RS05550	KQ76_05625	NZ_CP009361.1:1135367-1135501(+)	4.19612	8.92359	0.470227	0.291571	0.477212	DOWN
gene111	UDP-N-acetyl-D-mannosamine dehydrogenase	KQ76_RS00560	KQ76_00560	NZ_CP009361.1:130049-131311(+)	55.9218	58.8989	0.949454	0.641133	0.85547	DOWN
gene1110	5'-nucleotidase	KQ76_RS05555	KQ76_05630	NZ_CP009361.1:1135634-1136320(+)	132.08	252.116	0.523887	3.44574e-11	1.79863e-10	DOWN
gene1111	hypothetical protein	KQ76_RS05560	KQ76_05635	NZ_CP009361.1:1136428-1136868(-)	2095.64	1900.86	1.10247	0.132532	0.243482	UP
gene1112	hypothetical protein	KQ76_RS05565	KQ76_05640	NZ_CP009361.1:1137063-1138676(+)	238.361	493.014	0.483477	2.72504e-24	2.64746e-23	DOWN
gene1113	cell division protein MraZ	KQ76_RS05570	KQ76_05645	NZ_CP009361.1:1138820-1139251(+)	2854.19	2365.94	1.20637	6.94713e-07	2.63778e-06	UP
gene1114	16S rRNA methyltransferase	KQ76_RS05575	KQ76_05650	NZ_CP009361.1:1139267-1140202(+)	1801.13	1588.26	1.13403	0.0277868	0.0593569	UP
gene1115	cell division protein FtsL	KQ76_RS05580	KQ76_05655	NZ_CP009361.1:1140216-1140617(+)	3090.7	2021.59	1.52884	6.03814e-40	8.86244e-39	UP
gene1116	penicillin-binding protein 1	KQ76_RS05585	KQ76_05660	NZ_CP009361.1:1140598-1142832(+)	638.285	645.207	0.989271	0.276506	0.456662	DOWN
gene1117	phospho-N-acetylmuramoyl-pentapeptide-transferase	KQ76_RS05590	KQ76_05665	NZ_CP009361.1:1143124-1144089(+)	154.307	217.741	0.708671	0.000186094	0.000544521	DOWN
gene1118	phospho-N-acetylmuramoyl-pentapeptide-transferase	murD	KQ76_05670	NZ_CP009361.1:1144091-1145440(+)	286.003	460.881	0.620558	1.67115e-12	9.50469e-12	DOWN
gene1119	cell division protein FtsQ	KQ76_RS05600	KQ76_05675	NZ_CP009361.1:1145456-1146775(+)	490.965	800.02	0.613691	1.33442e-21	1.18664e-20	DOWN
gene112	UDP-N-acetylglucosamine 2-epimerase	KQ76_RS00565	KQ76_00565	NZ_CP009361.1:131388-132533(+)	58.6877	63.7821	0.920128	0.472195	0.689354	DOWN
gene1120	cell division protein FtsA	KQ76_RS05605	KQ76_05680	NZ_CP009361.1:1146881-1148287(+)	1916.38	2569.35	0.745861	2.91908e-30	3.43495e-29	DOWN
gene1121	cell division protein FtsZ	KQ76_RS05610	KQ76_05685	NZ_CP009361.1:1148320-1149492(+)	2967.82	3695.29	0.803135	5.20524e-28	5.75316e-27	DOWN
gene1122	laccase	KQ76_RS05615	KQ76_05690	NZ_CP009361.1:1149750-1150541(+)	270.526	412.475	0.65586	1.27603e-09	5.9958e-09	DOWN
gene1123	hypothetical protein	KQ76_RS05620	KQ76_05695	NZ_CP009361.1:1150559-1151233(+)	1015.08	1337.02	0.759209	4.03257e-15	2.73854e-14	DOWN
gene1124	cell division protein SepF	KQ76_RS05625	KQ76_05700	NZ_CP009361.1:1151239-1151793(+)	1650.25	1967.11	0.838921	1.35618e-11	7.28811e-11	DOWN
gene1125	cell division protein	KQ76_RS05630	KQ76_05705	NZ_CP009361.1:1151805-1152095(+)	786.093	1025.02	0.766908	2.6641e-11	1.40135e-10	DOWN
gene1126	S4 RNA-binding protein	KQ76_RS05635	KQ76_05710	NZ_CP009361.1:1152178-1152984(+)	388.148	559.089	0.694251	2.59996e-10	1.28352e-09	DOWN
gene1127	cell division protein DivIVA	KQ76_RS05640	KQ76_05715	NZ_CP009361.1:1153008-1153625(+)	1354.03	1793.14	0.755115	2.86072e-20	2.4482e-19	DOWN
gene1128	cell division protein DivIVA	ileS	KQ76_05720	NZ_CP009361.1:1153846-1156599(+)	63.9609	176.132	0.363142	8.2424e-15	5.47488e-14	DOWN
gene1129	integrase	KQ76_RS05650	KQ76_05725	NZ_CP009361.1:1156710-1157657(-)	0.0543226	1e-05	5432.26	1	1	UP
gene113	monooxygenase IsdI	KQ76_RS00570	KQ76_00570	NZ_CP009361.1:132598-132924(-)	69.4511	51.3004	1.35381	0.204644	0.352034	UP
gene1130	glyoxalase	KQ76_RS05655	KQ76_05730	NZ_CP009361.1:1157932-1158729(+)	139.586	186.854	0.747031	0.00232428	0.00583742	DOWN
gene1131	signal peptidase II	KQ76_RS05660	KQ76_05735	NZ_CP009361.1:1158978-1159469(+)	269.526	390.543	0.690131	8.91599e-08	3.63293e-07	DOWN
gene1132	hypothetical protein	KQ76_RS05665	KQ76_05740	NZ_CP009361.1:1159469-1160386(+)	295.776	487.287	0.606984	3.4273e-14	2.21719e-13	DOWN
gene1133	phosphoribosyl transferase	KQ76_RS05670	KQ76_05745	NZ_CP009361.1:1160788-1161315(+)	245.053	95.5991	2.56335	9.88901e-15	6.53681e-14	UP
gene1134	uracil transporter	KQ76_RS05675	KQ76_05750	NZ_CP009361.1:1161533-1162840(+)	138.489	128.735	1.07577	0.854724	1	UP
gene1135	aspartate carbamoyltransferase	KQ76_RS05680	KQ76_05755	NZ_CP009361.1:1162868-1163749(+)	186.811	314.079	0.59479	3.22184e-10	1.58194e-09	DOWN
gene1136	dihydroorotase	KQ76_RS05685	KQ76_05760	NZ_CP009361.1:1163767-1165038(+)	163.198	358.825	0.454812	4.50175e-20	3.82859e-19	DOWN
gene1137	carbamoyl phosphate synthase small subunit	KQ76_RS05690	KQ76_05765	NZ_CP009361.1:1165044-1166144(+)	143.314	345.431	0.414886	1.31719e-22	1.19864e-21	DOWN
gene1138	carbamoyl phosphate synthase large subunit	KQ76_RS05695	KQ76_05770	NZ_CP009361.1:1166137-1169310(+)	127.56	355.077	0.359247	1.28734e-28	1.44627e-27	DOWN
gene1139	orotidine 5'-phosphate decarboxylase	KQ76_RS05700	KQ76_05775	NZ_CP009361.1:1169420-1170112(+)	98.6484	305.3	0.32312	3.51853e-28	3.90471e-27	DOWN
gene114	hypothetical protein	KQ76_RS00575	KQ76_00575	NZ_CP009361.1:132931-133314(-)	65.1098	41.9601	1.55171	0.0431937	0.0885942	UP
gene1140	orotate phosphoribosyltransferase	KQ76_RS05705	KQ76_05780	NZ_CP009361.1:1170112-1170723(+)	121.887	283.997	0.429183	6.70581e-18	5.20081e-17	DOWN
gene1141	hypothetical protein	KQ76_RS05710	KQ76_05785	NZ_CP009361.1:1170753-1170965(+)	120.403	274.589	0.438485	9.51863e-17	7.0232e-16	DOWN
gene1142	3-demethylubiquinone-9 3-methyltransferase	KQ76_RS05715	KQ76_05795	NZ_CP009361.1:1171402-1171803(+)	364.968	331.738	1.10017	0.569829	0.78886	UP
gene1143	fibronectin-binding protein	KQ76_RS05720	KQ76_05800	NZ_CP009361.1:1172066-1173763(-)	310.958	397.784	0.781727	9.09117e-05	0.00027638	DOWN
gene1144	guanylate kinase	KQ76_RS05725	KQ76_05805	NZ_CP009361.1:1174038-1174661(+)	668.522	652.972	1.02381	0.659737	0.87093	UP
gene1145	DNA-directed RNA polymerase subunit omega	KQ76_RS05730	KQ76_05810	NZ_CP009361.1:1174661-1174879(+)	1216.66	1317.31	0.923594	0.00111249	0.00293156	DOWN
gene1146	phosphopantothenoylcysteine decarboxylase	KQ76_RS05735	KQ76_05815	NZ_CP009361.1:1175095-1176294(+)	153.227	160.524	0.954543	0.43011	0.64481	DOWN
gene1147	primosome assembly protein PriA	KQ76_RS05740	KQ76_05820	NZ_CP009361.1:1176294-1178702(+)	130.497	222.009	0.587802	8.7497e-08	3.57051e-07	DOWN
gene1148	hypothetical protein	KQ76_RS05745	KQ76_05825	NZ_CP009361.1:1179205-1180158(+)	53.1442	45.8071	1.16017	0.61765	0.834332	UP
gene1149	hypothetical protein	KQ76_RS05750	KQ76_05830	NZ_CP009361.1:1180321-1180524(-)	3783.7	2752.91	1.37444	4.87717e-27	5.1408e-26	UP
gene115	aldehyde dehydrogenase	KQ76_RS00580	KQ76_00580	NZ_CP009361.1:133741-135228(+)	1035.74	4351.68	0.238008	0	0	DOWN
gene1150	peptide deformylase	KQ76_RS05755	KQ76_05835	NZ_CP009361.1:1180823-1181311(+)	171.291	152.864	1.12054	0.579036	0.795155	UP
gene1151	methionyl-tRNA formyltransferase	KQ76_RS05760	KQ76_05840	NZ_CP009361.1:1181304-1182239(+)	316.002	306.609	1.03063	0.84133	0.994729	UP
gene1152	16S rRNA methyltransferase	KQ76_RS05765	KQ76_05845	NZ_CP009361.1:1182236-1183543(+)	301.959	430.274	0.701782	5.13634e-08	2.14735e-07	DOWN
gene1153	23S rRNA methyltransferase	KQ76_RS05770	KQ76_05850	NZ_CP009361.1:1183546-1184640(+)	313.995	495.379	0.633849	1.2306e-12	7.10262e-12	DOWN
gene1154	protein phosphatase	KQ76_RS05775	KQ76_05855	NZ_CP009361.1:1184647-1185390(+)	197.062	336.794	0.585112	3.78013e-11	1.96567e-10	DOWN
gene1155	serine/threonine-protein kinase	KQ76_RS05780	KQ76_05860	NZ_CP009361.1:1185387-1187381(+)	138.308	226.656	0.610213	4.45852e-07	1.72649e-06	DOWN
gene1156	GTPase	KQ76_RS05785	KQ76_05865	NZ_CP009361.1:1187609-1188484(+)	278.976	264.763	1.05368	1	1	UP
gene1157	ribulose-phosphate 3-epimerase	KQ76_RS05790	KQ76_05870	NZ_CP009361.1:1188485-1189129(+)	378.768	456.146	0.830366	0.000687658	0.00185321	DOWN
gene1158	thiamine pyrophosphokinase	KQ76_RS05795	KQ76_05875	NZ_CP009361.1:1189136-1189777(+)	295.31	399.638	0.738944	4.27477e-06	1.51364e-05	DOWN
gene1159	50S ribosomal protein L28	KQ76_RS05800	KQ76_05880	NZ_CP009361.1:1190158-1190346(-)	2709.76	2624.33	1.03255	0.510559	0.729369	UP
gene116	cation efflux protein	KQ76_RS00585	KQ76_00585	NZ_CP009361.1:135875-136834(+)	317.248	626.97	0.506002	1.34259e-27	1.45447e-26	DOWN
gene1160	hypothetical protein	KQ76_RS05805	KQ76_05885	NZ_CP009361.1:1190789-1191163(+)	904.988	867.614	1.04308	0.867909	1	UP
gene1161	hypothetical protein	KQ76_RS05810	KQ76_05890	NZ_CP009361.1:1191178-1192824(+)	527.938	598.63	0.88191	0.00316692	0.00783124	DOWN
gene1162	ATP-dependent DNA helicase	KQ76_RS05815	KQ76_05895	NZ_CP009361.1:1193014-1195074(+)	134.429	148.16	0.907324	0.213139	0.36458	DOWN
gene1163	ATP-dependent DNA helicase	KQ76_RS05820	KQ76_05900	NZ_CP009361.1:1195292-1195849(+)	336.997	407.823	0.826332	0.00109387	0.00288808	DOWN
gene1164	phosphate acyltransferase	KQ76_RS05825	KQ76_05905	NZ_CP009361.1:1195854-1196840(+)	471.646	725.893	0.649746	2.07895e-16	1.50945e-15	DOWN
gene1165	malonyl CoA-ACP transacylase	KQ76_RS05830	KQ76_05910	NZ_CP009361.1:1196833-1197759(+)	536.533	1052.6	0.509719	8.38271e-45	1.40398e-43	DOWN
gene1166	3-ketoacyl-ACP reductase	KQ76_RS05835	KQ76_05915	NZ_CP009361.1:1197752-1198486(+)	689.3	1364.53	0.505155	1.11317e-58	2.35577e-57	DOWN
gene1167	hypothetical protein	KQ76_RS05840	KQ76_05920	NZ_CP009361.1:1198729-1198833(-)	0.245228	0.860489	0.284986	1	1	DOWN
gene1168	acyl carrier protein	KQ76_RS05845	KQ76_05925	NZ_CP009361.1:1198855-1199088(+)	858.406	1159.9	0.740072	5.53649e-15	3.73201e-14	DOWN
gene1169	ribonuclease III	KQ76_RS05850	KQ76_05930	NZ_CP009361.1:1199204-1199935(+)	94.9754	80.9295	1.17356	0.497686	0.7185	UP
gene117	hypothetical protein	KQ76_RS00590	KQ76_00590	NZ_CP009361.1:136896-137099(-)	1184.2	502.838	2.35503	2.70257e-56	5.54738e-55	UP
gene1170	chromosome segregation protein SMC	KQ76_RS05855	KQ76_05935	NZ_CP009361.1:1200082-1203648(+)	130.246	183.953	0.708038	0.000696174	0.00187431	DOWN
gene1171	cell division protein FtsY	KQ76_RS05860	KQ76_05940	NZ_CP009361.1:1203648-1204898(+)	136.813	255.984	0.53446	7.27738e-11	3.72046e-10	DOWN
gene1172	DNA-binding protein	KQ76_RS05865	KQ76_05945	NZ_CP009361.1:1204885-1205217(+)	330.947	561.825	0.589057	2.00815e-17	1.53135e-16	DOWN
gene1173	signal recognition particle protein	KQ76_RS05870	KQ76_05950	NZ_CP009361.1:1205243-1206610(+)	558.476	805.215	0.693574	2.76221e-14	1.79117e-13	DOWN
gene1174	signal recognition particle protein	rpsP	KQ76_05955	NZ_CP009361.1:1207045-1207320(+)	411.236	428.623	0.959434	0.201765	0.3473	DOWN
gene1175	16S rRNA-processing protein RimM	KQ76_RS05880	KQ76_05960	NZ_CP009361.1:1207508-1208011(+)	80.1077	81.3282	0.984993	0.696093	0.893854	DOWN
gene1176	tRNA (guanine-N(1)-)-methyltransferase	KQ76_RS05885	KQ76_05965	NZ_CP009361.1:1208011-1208748(+)	114.963	131.038	0.877324	0.143608	0.261715	DOWN
gene1177	50S ribosomal protein L19	KQ76_RS05890	KQ76_05970	NZ_CP009361.1:1208851-1209201(+)	1448.98	1694.45	0.855132	7.12798e-09	3.17445e-08	DOWN
gene1178	hypothetical protein	KQ76_RS05895	KQ76_05975	NZ_CP009361.1:1209355-1209516(+)	0.635775	0.185908	3.41983	1	1	UP
gene1179	membrane protein	KQ76_RS05900	KQ76_05980	NZ_CP009361.1:1209445-1212051(-)	78.1455	83.5123	0.935736	0.481936	0.700205	DOWN
gene118	hypothetical protein	KQ76_RS00595	KQ76_00595	NZ_CP009361.1:137278-137790(+)	86.3316	558.957	0.154451	1.09452e-90	3.64396e-89	DOWN
gene1180	GTPase	KQ76_RS05905	KQ76_05985	NZ_CP009361.1:1212452-1213336(+)	148.413	216.095	0.686794	5.45667e-05	0.000171227	DOWN
gene1181	ribonuclease HII	KQ76_RS05910	KQ76_05990	NZ_CP009361.1:1213320-1214087(+)	121.637	194.546	0.625235	6.2506e-06	2.16002e-05	DOWN
gene1182	ribonuclease HII	sucC	KQ76_05995	NZ_CP009361.1:1214196-1215362(+)	2849.7	4585.24	0.621495	4.52544e-111	1.81683e-109	DOWN
gene1183	succinyl-CoA synthetase subsunit alpha	KQ76_RS05920	KQ76_06000	NZ_CP009361.1:1215384-1216292(+)	3129.35	4900.28	0.638608	3.13856e-108	1.19004e-106	DOWN
gene1184	cell wall hydrolase	KQ76_RS05925	KQ76_06005	NZ_CP009361.1:1216519-1217637(+)	27.5667	42.6054	0.647025	0.0568299	0.113994	DOWN
gene1185	methicillin resistance protein	KQ76_RS05930	KQ76_06010	NZ_CP009361.1:1217665-1218909(+)	16.2146	26.0773	0.621788	0.0991444	0.187961	DOWN
gene1186	DNA processing protein DprA	KQ76_RS05935	KQ76_06015	NZ_CP009361.1:1219081-1219953(+)	6.1349	5.86473	1.04607	1	1	UP
gene1187	DNA topoisomerase I	KQ76_RS05940	KQ76_06020	NZ_CP009361.1:1220133-1222202(+)	308.75	772.002	0.399935	8.83175e-52	1.65142e-50	DOWN
gene1188	DNA topoisomerase I	gid	KQ76_06025	NZ_CP009361.1:1222358-1223665(+)	281.604	893.889	0.315032	1.68359e-81	5.16428e-80	DOWN
gene1189	tyrosine recombinase XerC	KQ76_RS05950	KQ76_06030	NZ_CP009361.1:1224083-1224979(+)	588.981	530.458	1.11033	0.369978	0.575194	UP
gene119	sulfonate ABC transporter ATP-binding protein	KQ76_RS00600	KQ76_00600	NZ_CP009361.1:138132-138872(+)	12.7181	103.195	0.123243	4.83676e-20	4.10073e-19	DOWN
gene1190	ATP-dependent protease	KQ76_RS05955	KQ76_06035	NZ_CP009361.1:1224976-1225521(+)	723.563	640.458	1.12976	0.193605	0.334945	UP
gene1191	ATP-dependent protease	KQ76_RS05960	KQ76_06040	NZ_CP009361.1:1225587-1226990(+)	829.155	901.605	0.919643	0.00568623	0.0134986	DOWN
gene1192	ATP-dependent protease	KQ76_RS05965	KQ76_06045	NZ_CP009361.1:1227015-1227788(+)	1432.49	1742.12	0.822267	5.22032e-12	2.91441e-11	DOWN
gene1193	hypothetical protein	KQ76_RS05970	KQ76_06050	NZ_CP009361.1:1227839-1227931(+)	970.429	1303.78	0.744319	2.83079e-16	2.03907e-15	DOWN
gene1194	30S ribosomal protein S2	KQ76_RS05975	KQ76_06055	NZ_CP009361.1:1228130-1228897(+)	1352.35	1246.65	1.08479	0.421054	0.63367	UP
gene1195	hypothetical protein	KQ76_RS05980	KQ76_06060	NZ_CP009361.1:1228931-1229044(+)	829.16	956.879	0.866525	5.11453e-05	0.000161046	DOWN
gene1196	elongation factor Ts	KQ76_RS05985	KQ76_06065	NZ_CP009361.1:1229079-1229960(+)	1375.46	1588.8	0.865726	1.43439e-07	5.79274e-07	DOWN
gene1197	elongation factor Ts	pyrH	KQ76_06070	NZ_CP009361.1:1230097-1230819(+)	309.2	299.13	1.03367	0.839598	0.993543	UP
gene1198	ribosome recycling factor	KQ76_RS05995	KQ76_06075	NZ_CP009361.1:1230838-1231392(+)	438.659	527.131	0.832163	0.000275086	0.000787197	DOWN
gene1199	UDP pyrophosphate synthase	KQ76_RS06000	KQ76_06080	NZ_CP009361.1:1231765-1232535(+)	130.548	159.804	0.816923	0.0347591	0.072826	DOWN
gene12	membrane protein	KQ76_RS00065	KQ76_00065	NZ_CP009361.1:17399-18322(+)	254.173	246.967	1.02918	0.858302	1	UP
gene120	hypothetical protein	KQ76_RS00605	KQ76_00605	NZ_CP009361.1:138886-139860(+)	10.907	79.0768	0.137929	5.94398e-15	3.987e-14	DOWN
gene1200	phosphatidate cytidylyltransferase	KQ76_RS06005	KQ76_06085	NZ_CP009361.1:1232542-1233324(+)	72.4455	80.9662	0.894762	0.375324	0.581518	DOWN
gene1201	zinc metalloprotease	KQ76_RS06010	KQ76_06090	NZ_CP009361.1:1233536-1234822(+)	398.318	742.023	0.536799	1.52518e-28	1.70645e-27	DOWN
gene1202	prolyl-tRNA synthetase	KQ76_RS06015	KQ76_06095	NZ_CP009361.1:1234842-1236545(+)	344.437	798.228	0.431502	3.8437e-47	6.64132e-46	DOWN
gene1203	prolyl-tRNA synthetase	polC	KQ76_06100	NZ_CP009361.1:1236803-1241119(+)	107.045	194.6	0.55008	5.2863e-08	2.20667e-07	DOWN
gene1204	ribosome maturation protein RimP	KQ76_RS06025	KQ76_06105	NZ_CP009361.1:1241409-1241876(+)	820.939	621.262	1.3214	1.73367e-05	5.7578e-05	UP
gene1205	ribosome maturation protein RimP	nusA	KQ76_06110	NZ_CP009361.1:1241897-1243072(+)	712.145	628.977	1.13223	0.172064	0.302859	UP
gene1206	DNA-binding protein	KQ76_RS06035	KQ76_06115	NZ_CP009361.1:1243093-1243377(+)	1085.79	1187.25	0.914543	0.0009103	0.00242451	DOWN
gene1207	50S ribosomal protein L7ae	KQ76_RS06040	KQ76_06120	NZ_CP009361.1:1243374-1243691(+)	1301.78	1600.66	0.813275	5.20988e-12	2.91455e-11	DOWN
gene1208	translation initiation factor IF-2	KQ76_RS06045	KQ76_06125	NZ_CP009361.1:1243696-1245813(+)	922.742	1285.47	0.717826	5.36035e-19	4.43447e-18	DOWN
gene1209	ribosome-binding factor A	KQ76_RS06050	KQ76_06130	NZ_CP009361.1:1246200-1246550(+)	369.654	537.904	0.687213	2.45703e-10	1.21737e-09	DOWN
gene121	sulfonate ABC transporter permease	KQ76_RS00610	KQ76_00610	NZ_CP009361.1:139857-140618(+)	7.02857	47.0728	0.149313	9.92392e-09	4.39097e-08	DOWN
gene1210	sulfonate ABC transporter permease	truB	KQ76_06135	NZ_CP009361.1:1246720-1247637(+)	170.846	102.129	1.67284	0.000218118	0.000634821	UP
gene1211	riboflavin biosynthesis protein RibF	KQ76_RS06060	KQ76_06140	NZ_CP009361.1:1247652-1248623(+)	382.021	407.015	0.938593	0.117502	0.219112	DOWN
gene1212	30S ribosomal protein S15	KQ76_RS06065	KQ76_06145	NZ_CP009361.1:1248738-1249007(+)	5812	9127.72	0.636742	2.1837e-202	1.61121e-200	DOWN
gene1213	polyribonucleotide nucleotidyltransferase	KQ76_RS06070	KQ76_06150	NZ_CP009361.1:1249375-1251471(+)	443.539	689.534	0.643245	3.6279e-16	2.58594e-15	DOWN
gene1214	ribonuclease J	KQ76_RS06075	KQ76_06155	NZ_CP009361.1:1251707-1253380(+)	1061.5	945.379	1.12283	0.146611	0.266476	UP
gene1215	cell division protein FtsK	KQ76_RS06080	KQ76_06160	NZ_CP009361.1:1253637-1256006(+)	272.558	375.041	0.726742	2.83549e-06	1.01854e-05	DOWN
gene1216	transcriptional regulator	KQ76_RS06085	KQ76_06165	NZ_CP009361.1:1256011-1256724(+)	105.772	150.206	0.704182	0.00142604	0.00368663	DOWN
gene1217	zinc protease	KQ76_RS06090	KQ76_06170	NZ_CP009361.1:1256755-1258020(+)	54.2842	70.083	0.77457	0.0909559	0.173643	DOWN
gene1218	zinc protease	KQ76_RS06095	KQ76_06175	NZ_CP009361.1:1258020-1259306(+)	78.107	130.742	0.597415	7.79187e-05	0.000239278	DOWN
gene1219	3-oxoacyl-ACP reductase	KQ76_RS06100	KQ76_06180	NZ_CP009361.1:1259306-1260010(+)	69.2116	126.706	0.54624	1.18059e-05	3.96922e-05	DOWN
gene122	butyryl-CoA dehydrogenase	KQ76_RS00615	KQ76_00615	NZ_CP009361.1:140628-141662(+)	26.1718	64.8027	0.403869	2.42928e-05	7.95196e-05	DOWN
gene1220	hypothetical protein	KQ76_RS06105	KQ76_06185	NZ_CP009361.1:1260115-1260942(+)	283.3	360.714	0.785386	0.000283656	0.000810023	DOWN
gene1221	Cro/Cl family transcriptional regulator	KQ76_RS06110	KQ76_06190	NZ_CP009361.1:1260961-1261353(+)	358.978	406.773	0.882502	0.0154416	0.0346674	DOWN
gene1222	CDP-diacylglycerol--glycerol-3-phosphate 3-phosphatidyltransferase	KQ76_RS06115	KQ76_06195	NZ_CP009361.1:1261387-1261965(+)	270.252	384.813	0.702296	3.55525e-07	1.39052e-06	DOWN
gene1223	competence protein CinA	KQ76_RS06120	KQ76_06200	NZ_CP009361.1:1262190-1263341(+)	94.3679	212.179	0.444755	5.17702e-13	3.07245e-12	DOWN
gene1224	recombinase RecA	KQ76_RS06125	KQ76_06205	NZ_CP009361.1:1263506-1264549(+)	1849.41	1893.4	0.976766	0.0250042	0.0540042	DOWN
gene1225	ribonuclease	KQ76_RS06130	KQ76_06210	NZ_CP009361.1:1264903-1266462(+)	1663.1	2698.05	0.616407	9.28613e-68	2.36926e-66	DOWN
gene1226	hypothetical protein	KQ76_RS06135	KQ76_06215	NZ_CP009361.1:1266758-1266973(-)	513.428	641.802	0.79998	4.28338e-06	1.51472e-05	DOWN
gene1227	hypothetical protein	KQ76_RS06140	KQ76_06220	NZ_CP009361.1:1267147-1267944(+)	109.255	155.152	0.704181	0.00138546	0.00359535	DOWN
gene1228	2-oxoglutarate ferredoxin oxidoreductase subunit alpha	KQ76_RS06145	KQ76_06225	NZ_CP009361.1:1268084-1269844(+)	341.608	634.101	0.538727	1.89675e-24	1.85596e-23	DOWN
gene1229	2-oxoacid ferredoxin oxidoreductase subunit beta	KQ76_RS06150	KQ76_06230	NZ_CP009361.1:1269845-1270711(+)	390.48	1043.5	0.374201	3.75266e-76	1.06716e-74	DOWN
gene123	hypothetical protein	KQ76_RS00620	KQ76_00620	NZ_CP009361.1:141876-142235(+)	336.381	229.141	1.46801	0.000107398	0.000324331	UP
gene1230	hypothetical protein	KQ76_RS06155	KQ76_06235	NZ_CP009361.1:1270806-1271099(+)	77.597	180.191	0.430639	6.49778e-12	3.61282e-11	DOWN
gene1231	(dimethylallyl)adenosine tRNA methylthiotransferase	KQ76_RS06160	KQ76_06240	NZ_CP009361.1:1271233-1272777(+)	194.225	296.239	0.655635	2.47491e-07	9.79204e-07	DOWN
gene1232	hypothetical protein	KQ76_RS06165	KQ76_06245	NZ_CP009361.1:1272778-1273143(+)	452.787	779.918	0.580556	1.68397e-24	1.65368e-23	DOWN
gene1233	thiamine transporter ThiW	KQ76_RS06170	KQ76_06250	NZ_CP009361.1:1273170-1273661(+)	182.493	267.749	0.681582	5.7699e-06	2.0015e-05	DOWN
gene1234	DNA mismatch repair protein MutS	KQ76_RS06175	KQ76_06255	NZ_CP009361.1:1273964-1276582(+)	123.78	131.853	0.938769	0.381771	0.589499	DOWN
gene1235	DNA mismatch repair protein MutL	KQ76_RS06180	KQ76_06260	NZ_CP009361.1:1276595-1278604(+)	74.3515	116.078	0.640529	0.000853026	0.00227863	DOWN
gene1236	glycerol-3-phosphate responsive antiterminator	KQ76_RS06185	KQ76_06265	NZ_CP009361.1:1278610-1279152(+)	93.1797	180.703	0.515652	1.49078e-08	6.51172e-08	DOWN
gene1237	glycerol uptake protein	KQ76_RS06190	KQ76_06270	NZ_CP009361.1:1279627-1280445(+)	906.116	716.265	1.26506	0.000214017	0.000624218	UP
gene1238	glycerol uptake protein	glpK	KQ76_06275	NZ_CP009361.1:1280575-1282071(+)	508.373	785.178	0.647462	7.70008e-18	5.9382e-17	DOWN
gene1239	glycerol-3-phosphate dehydrogenase	KQ76_RS06200	KQ76_06280	NZ_CP009361.1:1282229-1283902(+)	1108.89	253.477	4.37474	1.42126e-118	6.46672e-117	UP
gene124	formate dehydrogenase	KQ76_RS00625	KQ76_00625	NZ_CP009361.1:142409-143434(+)	12.4227	14.7063	0.84472	0.706502	0.903396	DOWN
gene1240	lysophospholipase	KQ76_RS06205	KQ76_06285	NZ_CP009361.1:1284052-1284966(+)	36.1329	21.4605	1.68369	0.0902165	0.172473	UP
gene1241	lysophospholipase	tRNAdelta(2)-isopentenylpyrophosphatetransferase	KQ76_RS06210	NZ_CP009361.1:1284984-1285980(+)	112.086	101.438	1.10498	0.733193	0.92113	UP
gene1242	RNA-binding protein	KQ76_RS06215	KQ76_06295	NZ_CP009361.1:1285934-1286167(+)	239.883	217.513	1.10285	0.640294	0.856025	UP
gene1243	glutathione peroxidase	KQ76_RS06220	KQ76_06300	NZ_CP009361.1:1286389-1286865(-)	266.234	261.015	1.01999	0.728051	0.915092	UP
gene1244	GTP-binding protein	KQ76_RS06225	KQ76_06305	NZ_CP009361.1:1286977-1288215(+)	42.7486	47.6186	0.897728	0.464351	0.681547	DOWN
gene1245	hypothetical protein	KQ76_RS06230	KQ76_06310	NZ_CP009361.1:1288234-1289472(+)	56.0283	93.9975	0.596061	0.00106421	0.00281793	DOWN
gene1246	MerR family transcriptional regulator	KQ76_RS06235	KQ76_06315	NZ_CP009361.1:1289719-1290084(+)	706.336	491.502	1.4371	8.56323e-08	3.50489e-07	UP
gene1247	glutamine synthetase	KQ76_RS06240	KQ76_06320	NZ_CP009361.1:1290103-1291443(+)	947.083	611.259	1.5494	4.47966e-14	2.85069e-13	UP
gene1248	XRE family transcriptional regulator	KQ76_RS06245	KQ76_06330	NZ_CP009361.1:1291937-1292134(+)	8.19283	7.90955	1.03582	1	1	UP
gene1249	XRE family transcriptional regulator	KQ76_RS06250	KQ76_06340	NZ_CP009361.1:1292836-1293048(+)	5.56079	5.09022	1.09245	1	1	UP
gene125	multidrug MFS transporter	KQ76_RS00630	KQ76_00630	NZ_CP009361.1:143820-145070(+)	47.2989	58.1879	0.812865	0.208704	0.357442	DOWN
gene1250	hypothetical protein	KQ76_RS06255	KQ76_06345	NZ_CP009361.1:1293345-1293551(+)	19.6537	23.1334	0.849581	0.455189	0.670986	DOWN
gene1251	hypothetical protein	KQ76_RS06260	KQ76_06350	NZ_CP009361.1:1294253-1294363(+)	12.7585	9.22507	1.38302	0.679837	0.887592	UP
gene1252	XRE family transcriptional regulator	KQ76_RS06265	KQ76_06355	NZ_CP009361.1:1294756-1294941(+)	19.2425	10.5248	1.8283	0.153529	0.277023	UP
gene1253	integrase	KQ76_RS06270	KQ76_06360	NZ_CP009361.1:1295153-1296100(-)	0.0543226	1e-05	5432.26	1	1	UP
gene1254	hypothetical protein	KQ76_RS06275	KQ76_06365	NZ_CP009361.1:1296527-1296943(+)	0.370488	0.288893	1.28244	1	1	UP
gene1257	hypothetical protein	KQ76_RS06290	KQ76_06385	NZ_CP009361.1:1298464-1298715(+)	0.102178	1e-05	10217.8	1	1	UP
gene1258	phage capsid protein	KQ76_RS06295	KQ76_06390	NZ_CP009361.1:1298920-1299441(+)	2.31839	2.19243	1.05745	1	1	UP
gene1259	hypothetical protein	KQ76_RS06300	KQ76_06395	NZ_CP009361.1:1299443-1299640(+)	0.390135	1e-05	39013.5	1	1	UP
gene126	hypothetical protein	KQ76_RS00635	KQ76_00635	NZ_CP009361.1:145517-152692(+)	68.5238	68.2714	1.0037	0.79868	0.963925	UP
gene1261	hypothetical protein	KQ76_RS06310	KQ76_06415	NZ_CP009361.1:1300711-1300908(+)	3.25112	6.69269	0.485772	0.377168	0.583712	DOWN
gene1262	hypothetical protein	KQ76_RS06315	KQ76_06425	NZ_CP009361.1:1301237-1301431(+)	48.5928	43.2451	1.12366	0.835895	0.990879	UP
gene1263	hypothetical protein	KQ76_RS06320	KQ76_RS06320	NZ_CP009361.1:1301644-1301877(+)	1.76061	2.3167	0.759963	0.680104	0.886669	DOWN
gene1264	hypothetical protein	KQ76_RS06325	KQ76_06440	NZ_CP009361.1:1302188-1302436(+)	0.930683	1.81428	0.512975	0.615887	0.837336	DOWN
gene1266	phage capsid protein	KQ76_RS06335	KQ76_06445	NZ_CP009361.1:1302587-1302865(+)	0.27687	0.32384	0.854959	1	1	DOWN
gene1267	hypothetical protein	KQ76_RS06340	KQ76_06450	NZ_CP009361.1:1302911-1303177(+)	1.06082	2.03037	0.522475	0.680104	0.886669	DOWN
gene1268	hypothetical protein	KQ76_RS06345	KQ76_06455	NZ_CP009361.1:1303186-1303311(+)	7.15247	8.84392	0.808745	0.810847	0.974301	DOWN
gene1269	hypothetical protein	KQ76_RS06350	KQ76_06460	NZ_CP009361.1:1303514-1303714(+)	1.28104	1.49836	0.854959	1	1	DOWN
gene127	4'-phosphopantetheinyl transferase	KQ76_RS00640	KQ76_00640	NZ_CP009361.1:152705-153349(+)	233.057	158.337	1.47191	0.00102111	0.00270906	UP
gene1270	hypothetical protein	KQ76_RS06355	KQ76_06465	NZ_CP009361.1:1303721-1303918(+)	1.1704	2.89003	0.40498	0.680104	0.886669	DOWN
gene1271	threonine aldolase	KQ76_RS06360	KQ76_06470	NZ_CP009361.1:1304465-1305490(-)	9.61192	12.0938	0.794779	0.533903	0.752093	DOWN
gene1272	hypothetical protein	KQ76_RS06365	KQ76_06475	NZ_CP009361.1:1305760-1305957(+)	18.9866	28.1397	0.674724	0.113691	0.212586	DOWN
gene1273	phospholipase D	KQ76_RS06370	KQ76_06480	NZ_CP009361.1:1306014-1307495(+)	133.366	289.303	0.460991	3.2686e-16	2.34823e-15	DOWN
gene1274	antibiotic ABC transporter ATP-binding protein	KQ76_RS06375	KQ76_06485	NZ_CP009361.1:1307678-1308577(+)	1.05857	5.28723	0.200212	0.169735	0.29992	DOWN
gene1275	multidrug ABC transporter permease	KQ76_RS06380	KQ76_06490	NZ_CP009361.1:1308546-1309277(+)	2.60303	10.1213	0.257183	0.0314315	0.0666212	DOWN
gene1276	histidine kinase	KQ76_RS06385	KQ76_06495	NZ_CP009361.1:1309281-1310372(+)	7.75768	8.43941	0.91922	0.810847	0.974301	DOWN
gene1277	LuxR family transcriptional regulator	KQ76_RS06390	KQ76_06500	NZ_CP009361.1:1310369-1310971(+)	59.3975	70.3232	0.844636	0.221875	0.378101	DOWN
gene1278	membrane protein	KQ76_RS06395	KQ76_06505	NZ_CP009361.1:1311084-1311272(-)	11.9889	11.4732	1.04495	1	1	UP
gene1279	hypothetical protein	KQ76_RS06400	KQ76_06510	NZ_CP009361.1:1311411-1311944(+)	42.2398	64.4642	0.655244	0.0205109	0.0451206	DOWN
gene128	hypothetical protein	KQ76_RS00645	KQ76_00645	NZ_CP009361.1:153678-154172(-)	129.057	77.2702	1.6702	0.00136255	0.00353927	UP
gene1280	hypothetical protein	KQ76_RS06405	KQ76_06515	NZ_CP009361.1:1312087-1312941(-)	342.536	342.877	0.999003	0.516374	0.734985	DOWN
gene1281	hypothetical protein	KQ76_RS06410	KQ76_06520	NZ_CP009361.1:1313272-1313847(+)	432.188	241.826	1.78719	1.62562e-11	8.68482e-11	UP
gene1282	aspartate kinase	KQ76_RS06415	KQ76_06525	NZ_CP009361.1:1313901-1315283(-)	9.60696	7.01209	1.37006	0.815564	0.975248	UP
gene1283	homoserine dehydrogenase	KQ76_RS06420	KQ76_06530	NZ_CP009361.1:1315474-1316754(+)	27.6384	22.6172	1.222	0.675012	0.882136	UP
gene1284	threonine synthase	KQ76_RS06425	KQ76_06535	NZ_CP009361.1:1316760-1317821(+)	28.4887	32.5843	0.874305	0.526256	0.744779	DOWN
gene1285	homoserine kinase	KQ76_RS06430	KQ76_06540	NZ_CP009361.1:1317823-1318737(+)	14.8865	20.2427	0.735403	0.317242	0.510354	DOWN
gene1286	HAD family hydrolase	KQ76_RS06435	KQ76_06545	NZ_CP009361.1:1318795-1319598(+)	157.216	183.962	0.85461	0.0658174	0.130204	DOWN
gene1287	hypothetical protein	KQ76_RS06440	KQ76_06550	NZ_CP009361.1:1319890-1320204(-)	589.445	388.367	1.51775	1.67559e-08	7.27241e-08	UP
gene1288	hypothetical protein	KQ76_RS06445	KQ76_06555	NZ_CP009361.1:1320179-1320283(-)	420.565	336.451	1.25	0.018179	0.0403814	UP
gene1289	gamma-aminobutyrate permease	KQ76_RS06450	KQ76_06560	NZ_CP009361.1:1320423-1321877(-)	78.9987	68.9072	1.14645	0.622503	0.838398	UP
gene129	acetylglutamate kinase	KQ76_RS00650	KQ76_00650	NZ_CP009361.1:154442-155212(-)	4.24139	5.78124	0.733647	0.769506	0.947137	DOWN
gene1290	catalase	KQ76_RS06455	KQ76_06565	NZ_CP009361.1:1322081-1323598(+)	1396.51	1720.74	0.811575	6.15158e-13	3.63503e-12	DOWN
gene1291	50S ribosomal protein L33	KQ76_RS06460	KQ76_06570	NZ_CP009361.1:1323689-1323838(+)	2093.73	2883.01	0.72623	1.6197e-38	2.29107e-37	DOWN
gene1292	30S ribosomal protein S14	KQ76_RS06465	KQ76_06575	NZ_CP009361.1:1324292-1324561(+)	82.6826	100.948	0.81906	0.104613	0.196555	DOWN
gene1293	guanosine 5'-monophosphate oxidoreductase	KQ76_RS06470	KQ76_06580	NZ_CP009361.1:1324718-1325695(+)	154.046	399.006	0.386074	9.635e-29	1.08692e-27	DOWN
gene1294	hypothetical protein	KQ76_RS06475	KQ76_06585	NZ_CP009361.1:1325692-1325796(-)	4.90455	2.00781	2.44274	0.727242	0.916607	UP
gene1295	secretion protein	KQ76_RS06480	KQ76_06590	NZ_CP009361.1:1325870-1326733(+)	237.581	637.409	0.372729	1.48829e-47	2.63833e-46	DOWN
gene1296	XRE family transcriptional regulator	KQ76_RS06485	KQ76_06600	NZ_CP009361.1:1327113-1327736(-)	2574.52	1269.99	2.0272	1.13482e-86	3.64477e-85	UP
gene1297	membrane protein	KQ76_RS06490	KQ76_06605	NZ_CP009361.1:1327876-1328112(+)	86.3729	86.5391	0.998079	0.761997	0.941291	DOWN
gene1298	hypothetical protein	KQ76_RS06495	KQ76_06610	NZ_CP009361.1:1328248-1328487(+)	137.22	204.796	0.670032	4.80955e-05	0.000152145	DOWN
gene1299	transketolase	KQ76_RS06500	KQ76_06615	NZ_CP009361.1:1328608-1330596(+)	870.698	1220.77	0.71324	1.36971e-18	1.10304e-17	DOWN
gene13	hypothetical protein	KQ76_RS00070	KQ76_00070	NZ_CP009361.1:18337-20304(+)	419.689	569.716	0.736663	2.92375e-08	1.24716e-07	DOWN
gene130	hypothetical protein	N-acetylglutamatesynthase	KQ76_RS00655	NZ_CP009361.1:155228-156468(-)	3.21602	4.00429	0.803143	0.748395	0.934211	DOWN
gene1300	hypothetical protein	KQ76_RS06505	KQ76_06620	NZ_CP009361.1:1330874-1331116(+)	1274.73	2150.21	0.592838	3.21506e-61	7.13586e-60	DOWN
gene1301	hypothetical protein	KQ76_RS06510	KQ76_06625	NZ_CP009361.1:1331103-1331201(+)	123.543	200.781	0.615311	2.77789e-06	9.99161e-06	DOWN
gene1302	membrane protein	KQ76_RS06515	KQ76_06630	NZ_CP009361.1:1331295-1331762(+)	238.782	319.769	0.746734	6.7137e-05	0.000207805	DOWN
gene1303	exonuclease D	KQ76_RS06520	KQ76_06635	NZ_CP009361.1:1331886-1333007(+)	56.5236	50.4905	1.11949	0.773438	0.946855	UP
gene1304	nuclease SbcCD subunit C	KQ76_RS06525	KQ76_06640	NZ_CP009361.1:1333011-1336040(+)	62.9871	118.57	0.531222	7.31882e-06	2.50695e-05	DOWN
gene1305	large-conductance mechanosensitive channel	KQ76_RS06530	KQ76_06645	NZ_CP009361.1:1336111-1336473(-)	1340.57	1928.41	0.695171	8.65563e-32	1.04096e-30	DOWN
gene1306	choline transporter	KQ76_RS06535	KQ76_06650	NZ_CP009361.1:1336677-1338323(+)	186.683	191.071	0.977037	0.4721	0.689584	DOWN
gene1307	aconitate hydratase	KQ76_RS06540	KQ76_06655	NZ_CP009361.1:1338891-1341596(+)	1435.23	1778.11	0.807165	8.6622e-14	5.42381e-13	DOWN
gene1308	4-hydroxybenzoyl-CoA thioesterase	KQ76_RS06545	KQ76_06660	NZ_CP009361.1:1341777-1342244(+)	711.616	665.794	1.06882	0.766878	0.945182	UP
gene1309	hypothetical protein	KQ76_RS06550	KQ76_06665	NZ_CP009361.1:1342453-1342749(-)	171.833	159.002	1.08069	0.869224	1	UP
gene131	hypothetical protein	argC	KQ76_00660	NZ_CP009361.1:156480-157511(-)	2.7196	4.14402	0.656271	0.497873	0.71839	DOWN
gene1310	glycerol-3-phosphate acyltransferase	KQ76_RS06555	KQ76_06670	NZ_CP009361.1:1343127-1343735(-)	254.149	256.268	0.991732	0.535994	0.753095	DOWN
gene1311	glycerol-3-phosphate acyltransferase	gyrB	KQ76_06675	NZ_CP009361.1:1343941-1345932(+)	211.536	364.958	0.579618	2.59416e-12	1.47236e-11	DOWN
gene1312	DNA topoisomerase IV subunit A	KQ76_RS06565	KQ76_06680	NZ_CP009361.1:1345932-1348334(+)	201.351	516.854	0.389571	2.5963e-36	3.45751e-35	DOWN
gene1313	hypothetical protein	KQ76_RS06570	KQ76_06685	NZ_CP009361.1:1348462-1348560(-)	0.52018	1.82528	0.284986	0.615887	0.837336	DOWN
gene1314	sodium:alanine symporter	KQ76_RS06575	KQ76_06690	NZ_CP009361.1:1348584-1350044(+)	248.307	465.589	0.533318	1.03538e-18	8.43758e-18	DOWN
gene1315	transcriptional regulator	KQ76_RS06580	KQ76_06695	NZ_CP009361.1:1350544-1351395(+)	57.5724	69.531	0.82801	0.185626	0.323395	DOWN
gene1316	hypothetical protein	KQ76_RS06585	KQ76_06700	NZ_CP009361.1:1351370-1351537(+)	190.051	288.085	0.659707	5.79763e-07	2.23237e-06	DOWN
gene1317	membrane protein	KQ76_RS06590	KQ76_06705	NZ_CP009361.1:1351530-1352738(+)	392.963	702.085	0.559709	1.38498e-24	1.36498e-23	DOWN
gene1318	phosphatidylglycerol lysyltransferase	KQ76_RS06595	KQ76_06710	NZ_CP009361.1:1353219-1355741(+)	358.77	332.422	1.07926	0.760977	0.940456	UP
gene1319	methionine sulfoxide reductase A	KQ76_RS06600	KQ76_06715	NZ_CP009361.1:1355944-1356453(-)	208.415	218.969	0.951799	0.333547	0.530333	DOWN
gene132	ornithine-oxoacid aminotransferase	KQ76_RS00665	KQ76_00665	NZ_CP009361.1:157550-158734(-)	3.65048	4.3206	0.8449	0.748395	0.934211	DOWN
gene1320	LytR family transcriptional regulator	KQ76_RS06605	KQ76_06720	NZ_CP009361.1:1356590-1357573(+)	193.666	226.46	0.85519	0.0359698	0.0752472	DOWN
gene1321	transposase	KQ76_RS06610	KQ76_06725	NZ_CP009361.1:1357604-1359250(-)	6.15972	5.02866	1.22492	1	1	UP
gene1322	4-oxalocrotonate tautomerase	KQ76_RS06615	KQ76_06730	NZ_CP009361.1:1359574-1359759(-)	487.845	585.827	0.832746	0.000150994	0.00044806	DOWN
gene1323	DNA repair protein MucB	KQ76_RS06620	KQ76_06735	NZ_CP009361.1:1359907-1361169(+)	24.1383	24.2988	0.993396	0.888271	1	DOWN
gene1324	prephenate dehydrogenase	KQ76_RS06625	KQ76_06740	NZ_CP009361.1:1361305-1362396(-)	30.0404	38.6117	0.778012	0.282016	0.464078	DOWN
gene1325	aminopeptidase	KQ76_RS06630	KQ76_06745	NZ_CP009361.1:1362561-1363592(+)	203.995	232.824	0.876177	0.061871	0.12338	DOWN
gene1326	anthranilate synthase subunit I	KQ76_RS06635	KQ76_06750	NZ_CP009361.1:1364085-1365491(+)	4.83135	5.80081	0.832875	0.769506	0.947137	DOWN
gene1327	anthranilate synthase subunit II	KQ76_RS06640	KQ76_06755	NZ_CP009361.1:1365488-1366054(+)	4.7229	5.36478	0.880353	0.769506	0.947137	DOWN
gene1328	anthranilate phosphoribosyltransferase	KQ76_RS06645	KQ76_06760	NZ_CP009361.1:1366051-1367058(+)	2.96317	4.33232	0.683967	0.497873	0.71839	DOWN
gene1329	indole-3-glycerol-phosphate synthase	KQ76_RS06650	KQ76_06765	NZ_CP009361.1:1367060-1367842(+)	3.38715	5.96188	0.568134	0.539771	0.756455	DOWN
gene133	branched-chain amino acid transporter II carrier protein	KQ76_RS00670	KQ76_00670	NZ_CP009361.1:158987-160342(-)	49.2191	62.7218	0.784721	0.157834	0.283106	DOWN
gene1330	N-(5'-phosphoribosyl)anthranilate isomerase	KQ76_RS06655	KQ76_06770	NZ_CP009361.1:1367839-1368474(+)	2.87448	3.69361	0.778232	0.720265	0.91457	DOWN
gene1331	tryptophan synthase subunit beta	KQ76_RS06660	KQ76_06775	NZ_CP009361.1:1368467-1369681(+)	2.35237	2.6275	0.895287	1	1	DOWN
gene1332	tryptophan synthase subunit alpha	KQ76_RS06665	KQ76_06780	NZ_CP009361.1:1369674-1370402(+)	8.65361	12.8483	0.67352	0.39619	0.605938	DOWN
gene1333	aminoacyltransferase	KQ76_RS06670	KQ76_06785	NZ_CP009361.1:1370724-1371986(+)	1064.61	983.063	1.08296	0.521466	0.73915	UP
gene1334	aminoacyltransferase	KQ76_RS06675	KQ76_06790	NZ_CP009361.1:1372005-1373264(+)	1486.2	2045.05	0.726732	1.05396e-27	1.14634e-26	DOWN
gene1335	aminoacyltransferase	hydrolase	KQ76_RS06680	NZ_CP009361.1:1373927-1374695(+)	52.5358	54.2813	0.967843	0.700512	0.897839	DOWN
gene1336	hypothetical protein	KQ76_RS06685	KQ76_06800	NZ_CP009361.1:1374743-1375201(-)	147.032	207.933	0.707115	0.000299882	0.000851015	DOWN
gene1337	peptide ABC transporter ATP-binding protein	KQ76_RS06690	KQ76_06805	NZ_CP009361.1:1375324-1376025(-)	36.3125	32.0906	1.13156	0.811999	0.972262	UP
gene1338	peptide ABC transporter ATP-binding protein	KQ76_RS06695	KQ76_06810	NZ_CP009361.1:1376018-1376791(-)	19.5612	24.903	0.785493	0.375032	0.581395	DOWN
gene1339	peptide ABC transporter permease	KQ76_RS06700	KQ76_06815	NZ_CP009361.1:1376778-1377608(-)	17.5378	20.6217	0.850451	0.631432	0.846249	DOWN
gene134	isochorismatase	KQ76_RS00675	KQ76_00675	NZ_CP009361.1:160620-161177(-)	1046.2	2605.51	0.401533	5.97573e-169	3.70767e-167	DOWN
gene1340	peptide ABC transporter permease	KQ76_RS06705	KQ76_06820	NZ_CP009361.1:1377601-1378587(-)	23.8184	17.5149	1.35989	0.537513	0.754065	UP
gene1341	hypothetical protein	KQ76_RS06710	KQ76_06825	NZ_CP009361.1:1378758-1378943(-)	26.8564	23.1546	1.15987	0.888879	1	UP
gene1342	membrane protein	KQ76_RS06715	KQ76_06830	NZ_CP009361.1:1378891-1379235(-)	24.4801	20.8637	1.17333	0.768466	0.946284	UP
gene1343	oligoendopeptidase F	KQ76_RS06720	KQ76_06835	NZ_CP009361.1:1379440-1381254(+)	103.804	77.7735	1.3347	0.119492	0.222367	UP
gene1344	PhoU family transcriptional regulator	KQ76_RS06725	KQ76_06840	NZ_CP009361.1:1381394-1382035(-)	15.8424	12.5253	1.26483	0.713575	0.90861	UP
gene1345	phosphate ABC transporter ATP-binding protein	KQ76_RS06730	KQ76_06845	NZ_CP009361.1:1382042-1382893(-)	10.0336	8.09486	1.2395	0.824895	0.98339	UP
gene1346	phosphate ABC transporter permease	KQ76_RS06735	KQ76_06850	NZ_CP009361.1:1382940-1383857(-)	5.77807	4.98671	1.15869	1	1	UP
gene1347	phosphate ABC transporter permease	KQ76_RS06740	KQ76_06855	NZ_CP009361.1:1383859-1384785(-)	3.61096	3.02146	1.1951	1	1	UP
gene1348	thioredoxine reductase	KQ76_RS06745	KQ76_06860	NZ_CP009361.1:1384976-1385959(-)	3.97747	5.57044	0.714031	0.539771	0.756455	DOWN
gene1349	S1 RNA-binding protein	KQ76_RS06750	KQ76_06865	NZ_CP009361.1:1386270-1387172(-)	645.091	489.245	1.31854	0.00016092	0.000475446	UP
gene135	pyruvate decarboxylase	KQ76_RS00680	KQ76_00680	NZ_CP009361.1:161244-162884(-)	1079.26	2894.31	0.372889	1.50691e-209	1.17539e-207	DOWN
gene1350	ABC transporter ATP-binding protein	KQ76_RS06755	KQ76_06870	NZ_CP009361.1:1387319-1388920(+)	247.492	545.643	0.453578	5.55822e-30	6.45699e-29	DOWN
gene1351	aspartate kinase	KQ76_RS06760	KQ76_06875	NZ_CP009361.1:1389777-1390982(+)	10.0135	6.94242	1.44236	0.483168	0.701248	UP
gene1352	aspartate semialdehyde dehydrogenase	KQ76_RS06765	KQ76_06880	NZ_CP009361.1:1391046-1392035(+)	25.931	22.5422	1.15033	0.886629	1	UP
gene1353	dihydrodipicolinate synthase	KQ76_RS06770	KQ76_06885	NZ_CP009361.1:1392037-1392924(+)	31.3742	35.408	0.886078	0.544714	0.760649	DOWN
gene1354	dihydrodipicolinate reductase	KQ76_RS06775	KQ76_06890	NZ_CP009361.1:1392921-1393643(+)	23.7189	31.0336	0.764299	0.230101	0.390657	DOWN
gene1355	2%2C3%2C4%2C5-tetrahydropyridine-2%2C6-carboxylate N-succinyltransferase	KQ76_RS06780	KQ76_06895	NZ_CP009361.1:1393670-1394389(+)	18.203	26.1852	0.695166	0.187173	0.325466	DOWN
gene1356	hydrolase	KQ76_RS06785	KQ76_06900	NZ_CP009361.1:1394532-1395683(+)	5.92314	6.32669	0.936215	0.786103	0.958063	DOWN
gene1357	alanine racemase	KQ76_RS06790	KQ76_06905	NZ_CP009361.1:1395688-1396773(+)	9.17571	11.3147	0.810953	0.672004	0.87989	DOWN
gene1358	diaminopimelate decarboxylase	KQ76_RS06795	KQ76_06910	NZ_CP009361.1:1396763-1398028(+)	46.7792	73.0566	0.640314	0.00809009	0.0187487	DOWN
gene1359	msa	KQ76_RS06800	KQ76_06915	NZ_CP009361.1:1398264-1398665(-)	2.81829	1.94787	1.44685	1	1	UP
gene136	PTS glucose transporter subunit IIABC	KQ76_RS00685	KQ76_00690	NZ_CP009361.1:163156-165201(-)	42.2226	61.0291	0.691844	0.0399923	0.0827114	DOWN
gene1360	cold-shock protein	KQ76_RS06805	KQ76_06920	NZ_CP009361.1:1398862-1399062(-)	2923.97	2716.38	1.07642	0.378906	0.58607	UP
gene1361	hypothetical protein	KQ76_RS06810	KQ76_06925	NZ_CP009361.1:1399097-1399285(+)	1.22614	1.9122	0.641219	1	1	DOWN
gene1362	hypothetical protein	KQ76_RS06815	KQ76_06930	NZ_CP009361.1:1399233-1399541(-)	272.072	332.945	0.817166	0.00229433	0.00577815	DOWN
gene1363	acylphosphatase	KQ76_RS06820	KQ76_06935	NZ_CP009361.1:1399703-1399972(+)	524.133	458.673	1.14272	0.191024	0.331318	UP
gene1364	5-bromo-4-chloroindolyl phosphate hydrolysis protein	KQ76_RS06825	KQ76_06940	NZ_CP009361.1:1399997-1400620(+)	650.737	515.949	1.26124	0.00209001	0.00529289	UP
gene1365	tellurite resistance protein TelA	KQ76_RS06830	KQ76_06945	NZ_CP009361.1:1400652-1401788(+)	658.42	553.445	1.18967	0.033476	0.0704623	UP
gene1366	branched-chain amino acid ABC transporter substrate-binding protein	KQ76_RS06835	KQ76_06950	NZ_CP009361.1:1401856-1403199(-)	19.5607	29.8482	0.65534	0.120884	0.224653	DOWN
gene1367	hypothetical protein	KQ76_RS06840	KQ76_06955	NZ_CP009361.1:1403424-1405310(-)	108.467	162.253	0.668509	0.000259571	0.000745142	DOWN
gene1368	hypothetical protein	KQ76_RS06845	KQ76_06960	NZ_CP009361.1:1405324-1406115(-)	178.747	227.552	0.785522	0.00341907	0.00837888	DOWN
gene1369	hypothetical protein	KQ76_RS06850	KQ76_06965	NZ_CP009361.1:1406296-1406499(-)	1563.36	1244.69	1.25602	2.5471e-06	9.23449e-06	UP
gene137	hypothetical protein	KQ76_RS00690	KQ76_00695	NZ_CP009361.1:165786-166841(+)	259.391	280.894	0.923449	0.14366	0.261636	DOWN
gene1370	hypothetical protein	KQ76_RS06855	KQ76_06970	NZ_CP009361.1:1406528-1407337(-)	876.829	843.205	1.03988	0.828151	0.984692	UP
gene1371	dihydrolipoamide succinyltransferase	KQ76_RS06860	KQ76_06975	NZ_CP009361.1:1407927-1409198(-)	1627.04	2405.89	0.676273	8.8308e-44	1.41812e-42	DOWN
gene1372	2-oxoglutarate dehydrogenase subunit E1	KQ76_RS06865	KQ76_06980	NZ_CP009361.1:1409212-1412010(-)	1451.88	1844.33	0.787213	1.26628e-16	9.31794e-16	DOWN
gene1373	signal transduction histidine kinase	KQ76_RS06870	KQ76_06990	NZ_CP009361.1:1412484-1413839(-)	292.182	209.354	1.39563	0.00177067	0.00453464	UP
gene1374	response regulator ArlR	KQ76_RS06875	KQ76_06995	NZ_CP009361.1:1413836-1414495(-)	352.253	208.995	1.68546	3.64919e-08	1.54454e-07	UP
gene1375	response regulator ArlR	hypotheticalprotein	KQ76_RS06880	NZ_CP009361.1:1414757-1414889(-)	25.1681	22.6445	1.11145	0.886629	1	UP
gene1376	hypothetical protein	KQ76_RS06885	KQ76_07005	NZ_CP009361.1:1414965-1415165(-)	7.81434	11.5374	0.677305	0.37421	0.581111	DOWN
gene1377	phosphatidic acid phosphatase	KQ76_RS06890	KQ76_07010	NZ_CP009361.1:1415282-1415896(-)	299.776	309.105	0.96982	0.311461	0.502534	DOWN
gene1378	UDP-diphospho-muramoylpentapeptide beta-N- acetylglucosaminyltransferase	KQ76_RS06895	KQ76_07015	NZ_CP009361.1:1415913-1416983(-)	250.589	257.359	0.973692	0.399567	0.609396	DOWN
gene1379	acetyltransferase	KQ76_RS06900	KQ76_07020	NZ_CP009361.1:1416995-1417504(-)	147.728	126.787	1.16516	0.39907	0.608978	UP
gene138	acetyltransferase	murQ	KQ76_00700	NZ_CP009361.1:166841-167737(+)	127.453	122.684	1.03887	0.949721	1	UP
gene1380	serine protease	KQ76_RS06905	KQ76_07025	NZ_CP009361.1:1417905-1419395(-)	133.373	122.024	1.09301	0.803024	0.965751	UP
gene1381	serine protease	hypotheticalprotein	KQ76_RS06910	NZ_CP009361.1:1419334-1419482(+)	1.03687	1e-05	103687	1	1	UP
gene1382	serine protease	integrase	KQ76_RS06915	NZ_CP009361.1:1419634-1420582(+)	0.0542653	1e-05	5426.53	1	1	UP
gene1383	hypothetical protein	KQ76_RS06920	KQ76_07040	NZ_CP009361.1:1420655-1420876(-)	1206.49	1568.26	0.769315	2.74182e-16	1.9802e-15	DOWN
gene1384	PTS glucose transporter subunit IIA	KQ76_RS06925	KQ76_07045	NZ_CP009361.1:1420876-1421376(-)	1306.56	1651.93	0.79093	1.32889e-14	8.72086e-14	DOWN
gene1385	methionine sulfoxide reductase B	KQ76_RS06930	KQ76_07050	NZ_CP009361.1:1421388-1421816(-)	993.703	1258.53	0.789574	1.40121e-11	7.51532e-11	DOWN
gene1386	methionine sulfoxide reductase A	KQ76_RS06935	KQ76_07055	NZ_CP009361.1:1421809-1422342(-)	1177.12	1303.38	0.903126	0.000171223	0.000503704	DOWN
gene1387	hypothetical protein	KQ76_RS06940	KQ76_07060	NZ_CP009361.1:1422428-1423267(-)	368.638	276.217	1.3346	0.00312613	0.0077374	UP
gene1388	dihydrofolate reductase	KQ76_RS06945	KQ76_07065	NZ_CP009361.1:1423282-1423761(-)	784.215	577.245	1.35855	2.68633e-06	9.68783e-06	UP
gene1389	thymidylate synthase	KQ76_RS06950	KQ76_07070	NZ_CP009361.1:1423961-1424917(-)	404.422	218.027	1.85492	7.35761e-12	4.05783e-11	UP
gene139	permease	KQ76_RS00700	KQ76_00705	NZ_CP009361.1:167749-169203(+)	138.354	133.55	1.03597	0.951739	1	UP
gene1390	hypothetical protein	KQ76_RS06955	KQ76_07075	NZ_CP009361.1:1425341-1425778(-)	317.158	490.057	0.647187	1.16072e-11	6.28722e-11	DOWN
gene1391	virulence factor	KQ76_RS06960	KQ76_07080	NZ_CP009361.1:1425794-1426918(-)	285.756	387.561	0.737318	5.16498e-06	1.80774e-05	DOWN
gene1392	hypothetical protein	KQ76_RS06965	KQ76_07085	NZ_CP009361.1:1426956-1427207(-)	546.653	761.413	0.717945	7.41174e-12	4.07944e-11	DOWN
gene1393	hypothetical protein	KQ76_RS06970	KQ76_07090	NZ_CP009361.1:1427219-1427413(-)	458.858	621.031	0.738866	8.14034e-09	3.61352e-08	DOWN
gene1394	membrane protein	KQ76_RS06975	KQ76_07095	NZ_CP009361.1:1427658-1428362(+)	25.3471	41.2669	0.614225	0.0385398	0.0799497	DOWN
gene1395	hypothetical protein	KQ76_RS06980	KQ76_07100	NZ_CP009361.1:1428527-1428673(-)	1e-05	0.614635	1.62698e-05	1	1	DOWN
gene1396	ribonuclease H	KQ76_RS06985	KQ76_07105	NZ_CP009361.1:1428603-1429004(+)	3.90717	5.01952	0.778395	0.539771	0.756455	DOWN
gene1397	matrix-binding protein	KQ76_RS06990	KQ76_07110	NZ_CP009361.1:1429063-1459320(-)	4.92036	3.23885	1.51917	1	1	UP
gene1398	quinolone resistance protein NorB	KQ76_RS06995	KQ76_07115	NZ_CP009361.1:1459721-1461112(-)	4.73543	5.7335	0.825922	0.769506	0.947137	DOWN
gene1399	amino acid permease	KQ76_RS07000	KQ76_07120	NZ_CP009361.1:1461269-1462591(-)	8.29103	5.80489	1.42828	0.608945	0.82955	UP
gene14	50S ribosomal protein L9	KQ76_RS00075	KQ76_00075	NZ_CP009361.1:20301-20747(+)	643.031	1173.02	0.548185	6.70283e-42	1.02802e-40	DOWN
gene140	RpiR family transcriptional regulator	KQ76_RS00705	KQ76_00710	NZ_CP009361.1:169206-170081(+)	191.382	155.88	1.22775	0.147814	0.267772	UP
gene1400	threonine dehydratase	KQ76_RS07005	KQ76_07125	NZ_CP009361.1:1462622-1463662(-)	8.92925	3.38492	2.63795	0.268797	0.445818	UP
gene1401	alanine dehydrogenase	KQ76_RS07010	KQ76_07130	NZ_CP009361.1:1463757-1464875(-)	2.83031	1.91092	1.48113	1	1	UP
gene1402	5'-3' exonuclease	KQ76_RS07015	KQ76_07135	NZ_CP009361.1:1465350-1466228(-)	176.053	337.558	0.521549	1.39429e-14	9.12811e-14	DOWN
gene1403	hypothetical protein	KQ76_RS07020	KQ76_07140	NZ_CP009361.1:1466248-1469688(-)	156.596	217.148	0.721149	0.00029079	0.000829526	DOWN
gene1404	sulfite reductase subunit alpha	KQ76_RS07025	KQ76_07145	NZ_CP009361.1:1469992-1471332(+)	12.8456	7.72579	1.6627	0.38644	0.594356	UP
gene1405	sulfite reductase subunit alpha	hypotheticalprotein	KQ76_RS07030	NZ_CP009361.1:1471677-1472010(-)	182.401	198.376	0.919469	0.200749	0.345769	DOWN
gene1406	RNA methyltransferase	KQ76_RS07035	KQ76_07165	NZ_CP009361.1:1472094-1473239(-)	98.9962	91.5603	1.08121	0.885131	1	UP
gene1407	cell cycle protein GpsB	KQ76_RS07040	KQ76_07175	NZ_CP009361.1:1473890-1474234(-)	3179.8	3655.17	0.869946	4.84485e-15	3.27387e-14	DOWN
gene1408	hypothetical protein	KQ76_RS07045	KQ76_07180	NZ_CP009361.1:1474248-1474811(-)	1640.72	1765.32	0.929414	0.000336987	0.000949407	DOWN
gene1409	hypothetical protein	KQ76_RS07050	KQ76_07185	NZ_CP009361.1:1474804-1475154(-)	642.769	800.807	0.802652	3.59632e-07	1.40457e-06	DOWN
gene141	membrane protein	KQ76_RS00710	KQ76_00715	NZ_CP009361.1:170276-170557(-)	15.5224	20.6121	0.753072	0.411331	0.623159	DOWN
gene1410	hypothetical protein	KQ76_RS07055	KQ76_07190	NZ_CP009361.1:1475217-1475387(-)	0.150578	1.58511	0.0949954	0.615887	0.837336	DOWN
gene1411	recombinase RecU	KQ76_RS07060	KQ76_07195	NZ_CP009361.1:1475693-1476319(+)	732.386	983.154	0.744935	1.32349e-12	7.5906e-12	DOWN
gene1412	transglycosylase	KQ76_RS07065	KQ76_07200	NZ_CP009361.1:1476316-1478466(+)	568.331	949.495	0.598562	4.55384e-27	4.8186e-26	DOWN
gene1413	hypothetical protein	KQ76_RS07070	KQ76_07205	NZ_CP009361.1:1479016-1479357(-)	431.181	570.464	0.755843	2.46554e-07	9.76911e-07	DOWN
gene1414	endonuclease III	KQ76_RS07075	KQ76_07210	NZ_CP009361.1:1479362-1480021(-)	307.504	335.623	0.916218	0.0829439	0.160593	DOWN
gene1415	chromosome replication protein DnaD	KQ76_RS07080	KQ76_07215	NZ_CP009361.1:1480011-1480697(-)	244.333	215.248	1.13513	0.428477	0.643069	UP
gene1416	chromosome replication protein DnaD	asnC	KQ76_07220	NZ_CP009361.1:1481026-1482318(-)	287.659	313.656	0.917115	0.0947588	0.180147	DOWN
gene1417	ATP-dependent helicase	KQ76_RS07090	KQ76_07225	NZ_CP009361.1:1482640-1485333(-)	73.5478	117.662	0.625074	0.000498649	0.00136815	DOWN
gene1418	biotin--[acetyl-CoA-carboxylase] ligase	KQ76_RS07095	KQ76_07230	NZ_CP009361.1:1485357-1486328(-)	120.638	188.759	0.639114	1.86675e-05	6.16229e-05	DOWN
gene1419	tRNA CCA-pyrophosphorylase	KQ76_RS07100	KQ76_07235	NZ_CP009361.1:1486315-1487517(-)	179.108	235.229	0.761419	0.00118894	0.00312398	DOWN
gene142	type I restriction endonuclease subunit R	KQ76_RS00715	KQ76_00720	NZ_CP009361.1:170770-173559(+)	42.4257	60.1047	0.705863	0.0494483	0.100144	DOWN
gene1420	N-acetyl-alpha-D-glucosaminyl L-malate synthase	KQ76_RS07105	KQ76_07240	NZ_CP009361.1:1487522-1488664(-)	268.437	247.314	1.08541	0.725103	0.914756	UP
gene1421	hypothetical protein	KQ76_RS07110	KQ76_07245	NZ_CP009361.1:1488908-1489225(-)	156.518	146.04	1.07175	0.908723	1	UP
gene1422	zinc metallopeptidase	KQ76_RS07115	KQ76_07250	NZ_CP009361.1:1489561-1490241(-)	3628.48	3779.1	0.960143	9.65312e-05	0.000292811	DOWN
gene1423	membrane protein	KQ76_RS07120	KQ76_07255	NZ_CP009361.1:1490313-1490900(-)	180.155	348.805	0.51649	2.82102e-15	1.93017e-14	DOWN
gene1424	hypothetical protein	KQ76_RS07125	KQ76_07260	NZ_CP009361.1:1490890-1491465(-)	120.743	241.408	0.500161	7.62053e-12	4.18593e-11	DOWN
gene1425	hypothetical protein	KQ76_RS07130	KQ76_07265	NZ_CP009361.1:1491479-1492723(-)	147.813	284.939	0.518753	9.78514e-13	5.72022e-12	DOWN
gene1426	3-phosphoshikimate 1-carboxyvinyltransferase	KQ76_RS07135	KQ76_07270	NZ_CP009361.1:1492730-1494028(-)	69.417	127.192	0.545765	8.88466e-06	3.01306e-05	DOWN
gene1427	3-dehydroquinate synthase	KQ76_RS07140	KQ76_07275	NZ_CP009361.1:1494038-1495102(-)	34.2593	41.5418	0.824695	0.361885	0.566159	DOWN
gene1428	Chorismate synthase	KQ76_RS07145	KQ76_07280	NZ_CP009361.1:1495128-1496294(-)	28.1098	28.93	0.971648	0.895896	1	DOWN
gene1429	nucleoside diphosphate kinase	KQ76_RS07150	KQ76_07285	NZ_CP009361.1:1496763-1497212(-)	220.811	175.884	1.25544	0.0790454	0.153809	UP
gene143	hypothetical protein	KQ76_RS00720	KQ76_00725	NZ_CP009361.1:173759-174622(+)	265.446	212.214	1.25084	0.0610447	0.121911	UP
gene1430	heptaprenyl diphosphate synthase subunit II	KQ76_RS07155	KQ76_07290	NZ_CP009361.1:1497304-1498263(-)	203.389	218.851	0.929351	0.22404	0.381315	DOWN
gene1431	ubiquinone/menaquinone biosynthesis methyltransferase	KQ76_RS07160	KQ76_07295	NZ_CP009361.1:1498265-1498990(-)	384.141	370.781	1.03603	0.884294	1	UP
gene1432	heptaprenyl pyrophosphate synthase subunit A	KQ76_RS07165	KQ76_07300	NZ_CP009361.1:1498993-1499565(-)	157.864	141.861	1.11281	0.644259	0.857964	UP
gene1433	hypothetical protein	KQ76_RS07170	KQ76_07305	NZ_CP009361.1:1499492-1499806(+)	1.06265	0.47805	2.22289	1	1	UP
gene1434	transcriptional regulator	KQ76_RS07175	KQ76_07310	NZ_CP009361.1:1499996-1500268(-)	15480.8	11683.5	1.32502	4.84934e-81	1.47097e-79	UP
gene1435	glycerol-3-phosphate dehydrogenase	KQ76_RS07180	KQ76_07315	NZ_CP009361.1:1500439-1501437(-)	453.969	720.851	0.629768	4.88745e-18	3.80135e-17	DOWN
gene1436	glycerol-3-phosphate dehydrogenase	engA	KQ76_07320	NZ_CP009361.1:1501454-1502764(-)	532.379	652.79	0.815544	1.46596e-05	4.89849e-05	DOWN
gene1437	30S ribosomal protein S1	KQ76_RS07190	KQ76_07325	NZ_CP009361.1:1502986-1504161(-)	1487	1605.73	0.926055	0.000418762	0.00116181	DOWN
gene1438	hypothetical protein	KQ76_RS07195	KQ76_07330	NZ_CP009361.1:1504418-1504609(-)	15.6907	19.7644	0.79389	0.505473	0.725902	DOWN
gene144	ABC transporter ATP-binding protein	KQ76_RS00725	KQ76_00730	NZ_CP009361.1:174827-176419(-)	7.71012	22.6115	0.340983	0.00612419	0.0144628	DOWN
gene1440	hypothetical protein	KQ76_RS07205	KQ76_07340	NZ_CP009361.1:1504726-1504842(-)	20.247	21.88	0.925367	0.762877	0.941951	DOWN
gene1441	cytidylate kinase	KQ76_RS07210	KQ76_07345	NZ_CP009361.1:1504873-1505532(-)	151.84	209.542	0.72463	0.000503066	0.00137889	DOWN
gene1442	asparaginase	KQ76_RS07215	KQ76_07350	NZ_CP009361.1:1505609-1506577(+)	25.6957	48.2371	0.532696	0.00522208	0.0124292	DOWN
gene1443	thioredoxin reductase	KQ76_RS07220	KQ76_07355	NZ_CP009361.1:1506692-1507678(-)	194.982	312.889	0.623168	6.65303e-09	2.96777e-08	DOWN
gene1444	hypothetical protein	KQ76_RS07225	KQ76_07360	NZ_CP009361.1:1507839-1507925(-)	33.7399	52.9646	0.637028	0.0243429	0.0527429	DOWN
gene1445	peptidoglycan-binding protein LysM	KQ76_RS07230	KQ76_07365	NZ_CP009361.1:1508063-1509523(-)	2721.43	2637.96	1.03164	0.502756	0.722762	UP
gene1446	ATP-dependent DNA helicase RecQ	KQ76_RS07235	KQ76_07370	NZ_CP009361.1:1509676-1511055(-)	88.6658	96.593	0.917931	0.378957	0.585817	DOWN
gene1447	hypothetical protein	KQ76_RS07240	KQ76_07375	NZ_CP009361.1:1511045-1511998(-)	94.6555	100.106	0.94555	0.474999	0.693077	DOWN
gene1448	ferredoxin	KQ76_RS07245	KQ76_07380	NZ_CP009361.1:1512106-1512354(+)	248.492	413.899	0.60037	1.52172e-12	8.67287e-12	DOWN
gene1449	hypothetical protein	KQ76_RS07250	KQ76_07385	NZ_CP009361.1:1512460-1513005(-)	503.943	365.432	1.37903	8.17119e-05	0.000250082	UP
gene145	membrane protein	KQ76_RS00730	KQ76_00735	NZ_CP009361.1:176421-177854(+)	0.466856	1.76418	0.26463	0.615887	0.837336	DOWN
gene1450	hypothetical protein	KQ76_RS07255	KQ76_07390	NZ_CP009361.1:1513284-1513448(-)	41.3543	34.6803	1.19244	0.571186	0.789938	UP
gene1451	hypothetical protein	KQ76_RS07260	KQ76_07395	NZ_CP009361.1:1513653-1514573(-)	27.7898	18.9336	1.46775	0.307241	0.497489	UP
gene1452	hypothetical protein	hypotheticalprotein	KQ76_RS07265	NZ_CP009361.1:1514588-1514794(-)	75.754	36.5188	2.07438	0.000658738	0.00177879	UP
gene1453	hypothetical protein	KQ76_RS07270	KQ76_07405	NZ_CP009361.1:1514787-1515701(-)	31.0957	19.4856	1.59583	0.165145	0.293519	UP
gene1454	hypothetical protein	KQ76_RS07275	KQ76_07410	NZ_CP009361.1:1515759-1516664(-)	13.6986	7.41293	1.84794	0.28959	0.474538	UP
gene1456	leucotoxin LukD	KQ76_RS07285	KQ76_07425	NZ_CP009361.1:1517188-1518171(-)	0.654189	0.397889	1.64415	1	1	UP
gene1457	gamma-hemolysin subunit A	KQ76_RS07290	KQ76_07430	NZ_CP009361.1:1518167-1519105(-)	0.16453	0.0962208	1.70992	1	1	UP
gene1458	amidase	KQ76_RS07295	KQ76_07440	NZ_CP009361.1:1519495-1520949(-)	104.181	125.395	0.830826	0.0868479	0.166968	DOWN
gene1459	holin	KQ76_RS07300	KQ76_07445	NZ_CP009361.1:1520960-1521262(-)	0.0849798	1e-05	8497.98	1	1	UP
gene146	peptide ABC transporter permease	KQ76_RS00735	KQ76_00740	NZ_CP009361.1:177860-179023(+)	0.774236	1.47481	0.524975	0.615887	0.837336	DOWN
gene1460	hypothetical protein	KQ76_RS07305	KQ76_07450	NZ_CP009361.1:1521388-1521762(-)	33.8512	25.3787	1.33384	0.43971	0.657037	UP
gene1461	hypothetical protein	KQ76_RS07310	KQ76_07455	NZ_CP009361.1:1521818-1522105(-)	14.752	12.5488	1.17557	0.851849	1	UP
gene1462	hypothetical protein	KQ76_RS07315	KQ76_07460	NZ_CP009361.1:1522152-1522304(-)	11.9488	10.4327	1.14532	1	1	UP
gene1463	hypothetical protein	KQ76_RS07320	KQ76_07465	NZ_CP009361.1:1522294-1526079(-)	26.5786	21.7486	1.22208	0.668773	0.8765	UP
gene1464	hypothetical protein	KQ76_RS07325	KQ76_07470	NZ_CP009361.1:1526095-1527585(-)	5.80257	4.50444	1.28819	1	1	UP
gene1465	hypothetical protein	KQ76_RS07330	KQ76_07475	NZ_CP009361.1:1527585-1532234(-)	0.586964	0.511667	1.14716	1	1	UP
gene1468	hypothetical protein	KQ76_RS07345	KQ76_07490	NZ_CP009361.1:1532983-1533936(-)	0.161943	1e-05	16194.3	1	1	UP
gene147	peptide ABC transporter substrate-binding protein	KQ76_RS00740	KQ76_00745	NZ_CP009361.1:179040-180815(+)	2.4937	2.42497	1.02834	1	1	UP
gene1476	portal protein	KQ76_RS07385	KQ76_07530	NZ_CP009361.1:1537460-1538710(-)	0.0411653	1e-05	4116.53	1	1	UP
gene148	gamma-glutamyltransferase	KQ76_RS00745	KQ76_00750	NZ_CP009361.1:180853-182859(+)	3.55378	4.33675	0.819459	0.748395	0.934211	DOWN
gene1482	hypothetical protein	KQ76_RS07415	KQ76_07560	NZ_CP009361.1:1542151-1542585(-)	0.532736	0.553878	0.961828	1	1	DOWN
gene1483	hypothetical protein	KQ76_RS07420	KQ76_RS07420	NZ_CP009361.1:1542492-1542704(+)	0.483547	0.141395	3.41983	1	1	UP
gene1484	hypothetical protein	KQ76_RS07425	KQ76_07565	NZ_CP009361.1:1542608-1542808(-)	11.145	8.84035	1.2607	0.665709	0.875005	UP
gene1485	hypothetical protein	KQ76_RS07430	KQ76_07570	NZ_CP009361.1:1542808-1543458(-)	0.355975	0.277577	1.28244	1	1	UP
gene1486	transcriptional activator RinB	KQ76_RS07435	KQ76_07580	NZ_CP009361.1:1543617-1543766(-)	0.858296	2.81093	0.305342	0.363004	0.567259	DOWN
gene1487	hypothetical protein	KQ76_RS07440	KQ76_07585	NZ_CP009361.1:1543769-1543969(-)	1e-05	0.149836	6.67394e-05	1	1	DOWN
gene149	azoreductase	KQ76_RS00750	KQ76_00755	NZ_CP009361.1:183396-184022(-)	13.552	13.9778	0.969541	1	1	DOWN
gene1492	hypothetical protein	KQ76_RS07465	KQ76_07610	NZ_CP009361.1:1545202-1545450(-)	2.58523	2.05619	1.25729	1	1	UP
gene1499	hypothetical protein	KQ76_RS07500	KQ76_07645	NZ_CP009361.1:1547590-1548360(-)	0.0667935	1e-05	6679.35	1	1	UP
gene15	replicative DNA helicase	KQ76_RS00080	KQ76_00080	NZ_CP009361.1:20779-22179(+)	246.792	496.943	0.496621	4.08277e-23	3.77829e-22	DOWN
gene150	peptidase M23	KQ76_RS00755	KQ76_00760	NZ_CP009361.1:184231-184809(+)	65.1505	118.804	0.548386	2.42671e-05	7.9531e-05	DOWN
gene1500	hypothetical protein	KQ76_RS07505	KQ76_07650	NZ_CP009361.1:1548426-1548707(+)	0.547849	1e-05	54784.9	1	1	UP
gene1502	single-stranded DNA-binding protein	KQ76_RS07515	KQ76_07665	NZ_CP009361.1:1549530-1550084(-)	0.0927888	1e-05	9278.88	1	1	UP
gene1507	hypothetical protein	KQ76_RS07540	KQ76_07690	NZ_CP009361.1:1551788-1551949(-)	0.158944	0.371816	0.427479	1	1	DOWN
gene151	sugar ABC transporter ATP-binding protein	KQ76_RS00760	KQ76_00765	NZ_CP009361.1:185192-186289(+)	6.70691	6.28126	1.06776	1	1	UP
gene1511	hypothetical protein	KQ76_RS07560	KQ76_07710	NZ_CP009361.1:1552851-1553078(+)	0.677602	1e-05	67760.2	1	1	UP
gene1512	hypothetical protein	KQ76_RS07565	KQ76_07715	NZ_CP009361.1:1553080-1553271(-)	2.01163	2.50976	0.801524	1	1	DOWN
gene1513	hypothetical protein	KQ76_RS07570	KQ76_07720	NZ_CP009361.1:1553328-1553867(+)	125.264	154.099	0.812876	0.0365478	0.0763394	DOWN
gene1514	transcriptional regulator	KQ76_RS07575	KQ76_07725	NZ_CP009361.1:1553891-1554151(-)	17.8565	23.4244	0.762303	0.284801	0.467813	DOWN
gene1515	XRE family transcriptional regulator	KQ76_RS07580	KQ76_07730	NZ_CP009361.1:1554164-1554406(-)	2.01329	1.73514	1.1603	1	1	UP
gene1516	transcriptional regulator	KQ76_RS07585	KQ76_07735	NZ_CP009361.1:1554570-1555286(+)	88.5949	71.1554	1.24509	0.34415	0.543709	UP
gene1517	restriction endonuclease	KQ76_RS07590	KQ76_07740	NZ_CP009361.1:1555298-1556152(+)	5.36059	3.98039	1.34675	0.75467	0.934777	UP
gene1518	hypothetical protein	KQ76_RS07595	KQ76_07750	NZ_CP009361.1:1556369-1556554(+)	462.788	353.309	1.30987	0.00205172	0.00520558	UP
gene1519	hypothetical protein	KQ76_RS07600	KQ76_07755	NZ_CP009361.1:1556775-1556900(+)	0.613069	1e-05	61306.9	1	1	UP
gene152	maltose ABC transporter substrate-binding protein	KQ76_RS00765	KQ76_00770	NZ_CP009361.1:186302-187573(+)	12.0647	11.0335	1.09347	1	1	UP
gene1520	hypothetical protein	KQ76_RS07605	KQ76_07760	NZ_CP009361.1:1556897-1557511(-)	0.0418681	1e-05	4186.81	1	1	UP
gene1522	hypothetical protein	KQ76_RS07615	KQ76_07770	NZ_CP009361.1:1558885-1560927(-)	0.0630174	1e-05	6301.74	1	1	UP
gene1523	hypothetical protein	lipoprotein	KQ76_RS07620	NZ_CP009361.1:1560914-1561845(-)	7.0174	5.46115	1.28497	0.791437	0.959424	UP
gene1524	sensor histidine kinase	KQ76_RS07625	KQ76_07780	NZ_CP009361.1:1562097-1563848(-)	401.739	488.733	0.822	0.000256101	0.000737506	DOWN
gene1525	PhoP family transcriptional regulator	KQ76_RS07630	KQ76_07785	NZ_CP009361.1:1563829-1564554(-)	1893.54	1863.15	1.01631	0.303608	0.49307	UP
gene1526	pseudouridine synthase B	KQ76_RS07635	KQ76_07790	NZ_CP009361.1:1564687-1565424(-)	441.185	546.638	0.807089	3.97229e-05	0.000126539	DOWN
gene1527	segregation and condensation protein B	KQ76_RS07640	KQ76_07795	NZ_CP009361.1:1565417-1565959(-)	406.766	399.565	1.01802	0.647246	0.858592	UP
gene1528	segregation protein A	KQ76_RS07645	KQ76_07800	NZ_CP009361.1:1565952-1566683(-)	340.188	297.839	1.14219	0.285599	0.468843	UP
gene1529	hypothetical protein	KQ76_RS07650	KQ76_07805	NZ_CP009361.1:1566775-1567281(+)	59.8776	64.1548	0.93333	0.475581	0.693555	DOWN
gene153	arabinogalactan ABC transporter permease	KQ76_RS00770	KQ76_00775	NZ_CP009361.1:187576-188844(+)	16.8007	13.3854	1.25515	0.722699	0.912566	UP
gene1530	tyrosine recombinase XerD	KQ76_RS07655	KQ76_07810	NZ_CP009361.1:1567359-1568246(-)	531.39	736.106	0.721893	3.00754e-11	1.57291e-10	DOWN
gene1531	Fur family transcriptional regulator	KQ76_RS07660	KQ76_07815	NZ_CP009361.1:1568295-1568744(-)	1006.95	1249.33	0.805998	3.25341e-10	1.59458e-09	DOWN
gene1532	ADP-ribose pyrophosphatase	KQ76_RS07665	KQ76_07820	NZ_CP009361.1:1568849-1569391(-)	88.7222	126.07	0.703752	0.00336268	0.00827784	DOWN
gene1533	oxidoreductase	KQ76_RS07670	KQ76_07825	NZ_CP009361.1:1569473-1570381(+)	336.945	494.398	0.681526	5.78691e-10	2.77163e-09	DOWN
gene1534	hypothetical protein	KQ76_RS07675	KQ76_07830	NZ_CP009361.1:1570597-1570845(-)	32.7807	29.5124	1.11075	0.90012	1	UP
gene1535	hypothetical protein	KQ76_RS07680	KQ76_07835	NZ_CP009361.1:1570861-1571616(-)	19.7204	21.313	0.925273	0.647209	0.859377	DOWN
gene1536	pyrroline-5-carboxylate reductase	KQ76_RS07685	KQ76_07840	NZ_CP009361.1:1571758-1572573(+)	176.708	230.787	0.765675	0.00151107	0.00388804	DOWN
gene1537	ribonuclease Z	KQ76_RS07690	KQ76_07845	NZ_CP009361.1:1572678-1573598(-)	43.5019	44.9631	0.967502	0.751381	0.932819	DOWN
gene1538	glucose-6-phosphate 1-dehydrogenase	KQ76_RS07695	KQ76_07850	NZ_CP009361.1:1573911-1575395(+)	777.01	1055.84	0.735914	3.86216e-14	2.48087e-13	DOWN
gene1539	AraC family transcriptional regulator	KQ76_RS07700	KQ76_07855	NZ_CP009361.1:1575598-1576491(+)	236.896	341.159	0.694385	6.97219e-07	2.64362e-06	DOWN
gene154	arabinogalactan ABC transporter permease	KQ76_RS00775	KQ76_00780	NZ_CP009361.1:188846-189685(+)	18.3921	15.5247	1.1847	0.738656	0.92459	UP
gene1540	oligo-1%2C6-glucosidase	KQ76_RS07705	KQ76_07860	NZ_CP009361.1:1576574-1578223(-)	36.6727	29.7338	1.23337	0.542932	0.758549	UP
gene1541	LacI family transcriptional regulator	KQ76_RS07710	KQ76_07865	NZ_CP009361.1:1578239-1579258(-)	21.7351	14.0842	1.54323	0.329579	0.527404	UP
gene1542	hypothetical protein	KQ76_RS07715	KQ76_07870	NZ_CP009361.1:1579259-1579486(-)	104.125	193.516	0.538069	2.19434e-08	9.41912e-08	DOWN
gene1543	glyoxalase	KQ76_RS07720	KQ76_07875	NZ_CP009361.1:1579452-1579823(-)	509.925	981.802	0.519377	3.7204e-40	5.51995e-39	DOWN
gene1546	6-phosphogluconate dehydrogenase	KQ76_RS07735	KQ76_07890	NZ_CP009361.1:1582744-1584150(-)	1194.51	1533	0.779202	7.58328e-15	5.0617e-14	DOWN
gene1547	hypothetical protein	KQ76_RS07740	KQ76_07895	NZ_CP009361.1:1584218-1585351(-)	307.011	375.959	0.816607	0.00129583	0.00337558	DOWN
gene1548	hypothetical protein	KQ76_RS07745	KQ76_07900	NZ_CP009361.1:1585614-1585793(+)	13.1605	18.5722	0.708614	0.384454	0.591968	DOWN
gene1549	membrane protein	KQ76_RS07750	KQ76_07910	NZ_CP009361.1:1585920-1586900(-)	198.589	247.967	0.800869	0.00450811	0.0108433	DOWN
gene155	oxidoreductase	KQ76_RS00780	KQ76_00785	NZ_CP009361.1:189862-190938(+)	27.7093	17.4774	1.58544	0.237851	0.401815	UP
gene1550	hypothetical protein	KQ76_RS07755	KQ76_07915	NZ_CP009361.1:1586914-1587351(-)	210.694	188.129	1.11995	0.548902	0.765715	UP
gene1551	2-oxoglutarate dehydrogenase E2	KQ76_RS07760	KQ76_07920	NZ_CP009361.1:1587701-1588975(-)	400.895	330.296	1.21374	0.0592508	0.118588	UP
gene1552	2-oxoisovalerate dehydrogenase subunit beta	KQ76_RS07765	KQ76_07925	NZ_CP009361.1:1588988-1589971(-)	364.828	302.946	1.20427	0.0815545	0.158353	UP
gene1553	2-oxoisovalerate dehydrogenase subunit alpha	KQ76_RS07770	KQ76_07930	NZ_CP009361.1:1589971-1590963(-)	428.863	321.007	1.33599	0.00130447	0.00339163	UP
gene1554	dihydrolipoamide dehydrogenase	KQ76_RS07775	KQ76_07935	NZ_CP009361.1:1590979-1592400(-)	423.245	295.792	1.43089	4.01134e-05	0.000127634	UP
gene1555	DNA repair protein RecN	KQ76_RS07780	KQ76_07940	NZ_CP009361.1:1592551-1594230(-)	435.34	277.992	1.56602	1.46606e-07	5.91187e-07	UP
gene1556	arginine repressor ArgR	KQ76_RS07785	KQ76_07945	NZ_CP009361.1:1594246-1594698(-)	172.967	180.57	0.957894	0.394976	0.60442	DOWN
gene1557	geranyltranstransferase	KQ76_RS07790	KQ76_07950	NZ_CP009361.1:1595129-1596010(-)	206.166	263.269	0.783102	0.00169447	0.00435585	DOWN
gene1558	exodeoxyribonuclease VII small subunit	KQ76_RS07795	KQ76_07955	NZ_CP009361.1:1595988-1596218(-)	205.88	234.418	0.878258	0.0630643	0.125394	DOWN
gene1559	exodeoxyribonuclease VII large subunit	KQ76_RS07800	KQ76_07960	NZ_CP009361.1:1596211-1597548(-)	250.061	301.104	0.83048	0.00642662	0.0151247	DOWN
gene156	NADH-dependent dehydrogenase	KQ76_RS00785	KQ76_00790	NZ_CP009361.1:190963-192003(+)	21.4945	11.2831	1.90502	0.125375	0.231265	UP
gene1560	transcription antitermination protein NusB	KQ76_RS07805	KQ76_07965	NZ_CP009361.1:1597565-1597954(-)	715.159	907.143	0.788364	7.96976e-09	3.54356e-08	DOWN
gene1561	hypothetical protein	KQ76_RS07810	KQ76_07970	NZ_CP009361.1:1598014-1598376(-)	731.113	887.418	0.823865	1.0745e-06	4.01832e-06	DOWN
gene1562	acetyl-CoA carboxylase biotin carboxylase subunit	KQ76_RS07815	KQ76_07975	NZ_CP009361.1:1598391-1599746(-)	394.228	482.451	0.817134	0.000229016	0.000665121	DOWN
gene1563	acetyl-CoA carboxylase	KQ76_RS07820	KQ76_07980	NZ_CP009361.1:1599746-1600210(-)	525.222	527.341	0.995982	0.388313	0.595893	DOWN
gene1564	elongation factor P	KQ76_RS07825	KQ76_07985	NZ_CP009361.1:1600683-1601240(-)	890.321	1088.37	0.81803	2.68715e-08	1.14803e-07	DOWN
gene1565	peptidase M24	KQ76_RS07830	KQ76_07990	NZ_CP009361.1:1601266-1602327(-)	266.29	331.997	0.802085	0.00122309	0.00320751	DOWN
gene1566	hypothetical protein	KQ76_RS07835	KQ76_07995	NZ_CP009361.1:1602432-1603013(+)	186.702	174.855	1.06775	0.91627	1	UP
gene1567	membrane protein	KQ76_RS07840	KQ76_08000	NZ_CP009361.1:1603027-1603245(+)	178.596	144.26	1.23802	0.164614	0.292765	UP
gene1568	octanoyltransferase	KQ76_RS07845	KQ76_08005	NZ_CP009361.1:1603309-1604139(-)	238.898	230.825	1.03497	0.889923	1	UP
gene1569	rhodanese	KQ76_RS07850	KQ76_08010	NZ_CP009361.1:1604297-1604683(+)	319.765	346.619	0.922526	0.0957338	0.181874	DOWN
gene157	xylose isomerase	KQ76_RS00790	KQ76_00795	NZ_CP009361.1:192058-193026(+)	33.0829	15.6336	2.11615	0.0227067	0.0494726	UP
gene1570	glycine dehydrogenase subunit 2	KQ76_RS07855	KQ76_08015	NZ_CP009361.1:1605068-1606540(-)	620.298	1719.25	0.360795	5.40041e-131	2.73021e-129	DOWN
gene1571	glycine dehydrogenase	KQ76_RS07860	KQ76_08020	NZ_CP009361.1:1606533-1607879(-)	606.256	1753.97	0.345648	3.08335e-141	1.6505e-139	DOWN
gene1572	glycine cleavage system protein T	KQ76_RS07865	KQ76_08025	NZ_CP009361.1:1607899-1608990(-)	627.853	1871.37	0.335504	1.0761e-156	6.25055e-155	DOWN
gene1573	shikimate kinase	KQ76_RS07870	KQ76_08030	NZ_CP009361.1:1609149-1609673(-)	254.84	625.059	0.407706	5.33505e-41	8.00258e-40	DOWN
gene1574	hypothetical protein	KQ76_RS07875	KQ76_08035	NZ_CP009361.1:1609663-1609806(-)	62.0477	60.2342	1.03011	0.928691	1	UP
gene1575	competence protein ComGF	KQ76_RS07880	KQ76_08040	NZ_CP009361.1:1609906-1610280(-)	1.37327	0.803123	1.70992	1	1	UP
gene1576	competence protein ComGE	KQ76_RS07885	KQ76_08045	NZ_CP009361.1:1610321-1610620(-)	2.23157	3.91523	0.569972	0.720265	0.91457	DOWN
gene1577	hypothetical protein	KQ76_RS07890	KQ76_08050	NZ_CP009361.1:1610607-1611041(-)	2.07175	2.70016	0.767271	1	1	DOWN
gene1578	competence protein ComGC	KQ76_RS07895	KQ76_08055	NZ_CP009361.1:1611031-1611342(-)	3.38367	3.28199	1.03098	1	1	UP
gene1579	competence protein ComGB	KQ76_RS07900	KQ76_08060	NZ_CP009361.1:1611356-1612426(-)	2.78886	3.34635	0.833405	0.720265	0.91457	DOWN
gene158	membrane protein	KQ76_RS00795	KQ76_00800	NZ_CP009361.1:193385-193879(-)	6.55426	2.12949	3.07785	0.345278	0.544861	UP
gene1580	hypothetical protein	KQ76_RS07905	KQ76_08065	NZ_CP009361.1:1612398-1613372(-)	6.68151	4.75696	1.40457	0.775254	0.948653	UP
gene1581	hydroxyacylglutathione hydrolase	KQ76_RS07910	KQ76_08070	NZ_CP009361.1:1613424-1614047(-)	432.202	266.179	1.62372	1.94656e-08	8.40841e-08	UP
gene1582	hypothetical protein	KQ76_RS07915	KQ76_08075	NZ_CP009361.1:1614044-1614373(-)	435.546	278.355	1.56471	1.83663e-07	7.34115e-07	UP
gene1583	glucokinase	KQ76_RS07920	KQ76_08080	NZ_CP009361.1:1614373-1615359(-)	385.946	244.324	1.57965	5.94679e-07	2.28016e-06	UP
gene1584	hypothetical protein	KQ76_RS07925	KQ76_08085	NZ_CP009361.1:1615356-1615559(-)	242.974	218.792	1.11052	0.576664	0.792695	UP
gene1585	membrane protein	KQ76_RS07930	KQ76_08090	NZ_CP009361.1:1615540-1617003(-)	196.494	161.242	1.21863	0.170295	0.300326	UP
gene1586	5-formyltetrahydrofolate cyclo-ligase	KQ76_RS07935	KQ76_08095	NZ_CP009361.1:1617015-1617554(-)	302.454	248.578	1.21674	0.0886058	0.169869	UP
gene1587	50S ribosomal protein L33	KQ76_RS07940	KQ76_08100	NZ_CP009361.1:1617763-1617912(-)	1319.37	2234.29	0.590511	3.33346e-64	7.98275e-63	DOWN
gene1588	penicillin-binding protein 3	KQ76_RS07945	KQ76_08105	NZ_CP009361.1:1618025-1620100(-)	228.85	283.284	0.807848	0.00304763	0.00756366	DOWN
gene1589	superoxide dismutase	KQ76_RS07950	KQ76_08110	NZ_CP009361.1:1620221-1620820(-)	3173.85	6431.31	0.4935	1.26016e-284	1.43343e-282	DOWN
gene159	sugar phosphate antiporter	KQ76_RS00800	KQ76_00805	NZ_CP009361.1:194112-195491(+)	128.483	83.9133	1.53114	0.00738001	0.017176	UP
gene1590	Fur family transcriptional regulator	KQ76_RS07955	KQ76_08115	NZ_CP009361.1:1621096-1621506(-)	77.5599	140.693	0.55127	3.69459e-06	1.31674e-05	DOWN
gene1591	iron ABC transporter permease	KQ76_RS07960	KQ76_08120	NZ_CP009361.1:1621493-1622356(-)	56.2363	86.3776	0.651052	0.00578665	0.0137132	DOWN
gene1592	zinc ABC transporter ATP-binding protein	KQ76_RS07965	KQ76_08125	NZ_CP009361.1:1622398-1623183(-)	54.6427	67.7444	0.806601	0.150095	0.271544	DOWN
gene1593	endonuclease IV	KQ76_RS07970	KQ76_08130	NZ_CP009361.1:1623309-1624199(-)	383.286	737.109	0.519985	2.02701e-30	2.39556e-29	DOWN
gene1594	DEAD/DEAH box helicase	KQ76_RS07975	KQ76_08135	NZ_CP009361.1:1624209-1625555(-)	367.347	579.917	0.633448	1.68417e-14	1.09732e-13	DOWN
gene1595	hypothetical protein	KQ76_RS07980	KQ76_08145	NZ_CP009361.1:1625669-1626769(-)	329.38	442.101	0.745034	1.94947e-06	7.16291e-06	DOWN
gene1596	tRNA methyltransferase	KQ76_RS07985	KQ76_08150	NZ_CP009361.1:1626772-1627449(-)	378.524	410.49	0.922127	0.0694212	0.136739	DOWN
gene1597	RNA polymerase sigma factor RpoD	KQ76_RS07990	KQ76_08155	NZ_CP009361.1:1627580-1628686(-)	1699.17	1332.25	1.27541	1.20763e-07	4.89871e-07	UP
gene1598	DNA primase	KQ76_RS07995	KQ76_08160	NZ_CP009361.1:1628910-1630709(-)	768.204	487.161	1.5769	1.48664e-12	8.49064e-12	UP
gene1599	phosphotransferase	KQ76_RS08000	KQ76_08165	NZ_CP009361.1:1630770-1631588(-)	351.021	330.921	1.06074	0.908581	1	UP
gene16	adenylosuccinate synthetase	KQ76_RS00085	KQ76_00085	NZ_CP009361.1:22458-23741(+)	166.626	467.12	0.356709	2.02815e-37	2.74101e-36	DOWN
gene160	AraC family transcriptional regulator	KQ76_RS00805	KQ76_00810	NZ_CP009361.1:195850-196608(-)	42.0328	24.2445	1.7337	0.0522937	0.105593	UP
gene1600	hypothetical protein	KQ76_RS08005	KQ76_08170	NZ_CP009361.1:1631599-1632090(-)	267.694	214.003	1.25089	0.0685278	0.135077	UP
gene1601	glycyl-tRNA synthetase subunit beta	KQ76_RS08010	KQ76_08175	NZ_CP009361.1:1632557-1633948(+)	648.994	985.665	0.658433	7.35841e-21	6.37729e-20	DOWN
gene1602	glycyl-tRNA synthetase subunit beta	recO	KQ76_08180	NZ_CP009361.1:1634099-1634851(-)	307.345	311.61	0.986313	0.445358	0.660058	DOWN
gene1603	glycyl-tRNA synthetase subunit beta	era	KQ76_08185	NZ_CP009361.1:1634873-1635772(-)	537.923	540	0.996154	0.377081	0.583909	DOWN
gene1604	cytidine deaminase	KQ76_RS08025	KQ76_08190	NZ_CP009361.1:1635773-1636177(-)	594.958	500.688	1.18828	0.0460441	0.0938764	UP
gene1605	diacylglycerol kinase	KQ76_RS08030	KQ76_08195	NZ_CP009361.1:1636188-1636532(-)	696.265	611.159	1.13925	0.150458	0.271839	UP
gene1606	16S rRNA maturation RNase YbeY	KQ76_RS08035	KQ76_08200	NZ_CP009361.1:1636535-1637002(-)	775.108	601.506	1.28861	0.000177215	0.000520211	UP
gene1607	phosphate starvation protein PhoH	KQ76_RS08040	KQ76_08205	NZ_CP009361.1:1637003-1637950(-)	704.428	555.928	1.26712	0.000971816	0.00258331	UP
gene1608	iron transporter	KQ76_RS08045	KQ76_08210	NZ_CP009361.1:1638253-1638951(-)	1505.33	1600.65	0.940454	0.00200808	0.00510909	DOWN
gene1609	hypothetical protein	KQ76_RS08050	KQ76_08215	NZ_CP009361.1:1638968-1639957(-)	1102.83	979.445	1.12598	0.11959	0.222398	UP
gene161	histidine kinase	KQ76_RS00810	KQ76_00815	NZ_CP009361.1:196601-198157(-)	28.213	17.6989	1.59405	0.188715	0.327731	UP
gene1610	serine protease	KQ76_RS08055	KQ76_08220	NZ_CP009361.1:1639975-1640658(-)	754.51	636.907	1.18465	0.0260114	0.0560909	UP
gene1611	30S ribosomal protein S21	KQ76_RS08060	KQ76_08225	NZ_CP009361.1:1640902-1641078(-)	1138.77	1063.12	1.07116	0.669877	0.877527	UP
gene1612	30S ribosomal protein S12 methylthiotransferase	KQ76_RS08065	KQ76_08230	NZ_CP009361.1:1641371-1642717(-)	244.165	434.921	0.561402	1.67971e-15	1.15798e-14	DOWN
gene1613	16S rRNA methyltransferase	KQ76_RS08070	KQ76_08235	NZ_CP009361.1:1642724-1643476(-)	229.346	426.519	0.537716	6.94811e-17	5.16848e-16	DOWN
gene1614	50S ribosomal protein L11 methyltransferase	KQ76_RS08075	KQ76_08240	NZ_CP009361.1:1643478-1644416(-)	651.538	1159.85	0.561745	5.94401e-39	8.45164e-38	DOWN
gene1615	molecular chaperone DnaJ	KQ76_RS08080	KQ76_08245	NZ_CP009361.1:1644420-1645559(-)	572.348	1030.53	0.55539	8.10262e-36	1.06861e-34	DOWN
gene1616	molecular chaperone DnaJ	dnaK	KQ76_08250	NZ_CP009361.1:1645695-1647527(-)	2434.84	3358.31	0.725018	6.33108e-45	1.0669e-43	DOWN
gene1617	co-chaperone GrpE	KQ76_RS08090	KQ76_08255	NZ_CP009361.1:1647596-1648222(-)	1899.55	1603.65	1.18451	0.000434583	0.00120204	UP
gene1618	HrcA family transcriptional regulator	KQ76_RS08095	KQ76_08260	NZ_CP009361.1:1648254-1649231(-)	849.424	563.264	1.50804	2.16924e-11	1.14991e-10	UP
gene1619	coproporphyrinogen III oxidase	KQ76_RS08100	KQ76_08265	NZ_CP009361.1:1649332-1650456(-)	54.9539	83.391	0.658991	0.00648007	0.0152243	DOWN
gene162	iron ABC transporter substrate-binding protein	KQ76_RS00815	KQ76_00820	NZ_CP009361.1:198154-199122(-)	36.0857	25.1442	1.43515	0.257809	0.430207	UP
gene1620	elongation factor 4	KQ76_RS08105	KQ76_08270	NZ_CP009361.1:1650950-1652773(-)	248.454	293.526	0.846446	0.0127205	0.0287712	DOWN
gene1621	30S ribosomal protein S20	KQ76_RS08110	KQ76_08275	NZ_CP009361.1:1653119-1653370(+)	1237.79	2327.5	0.531808	6.01298e-88	1.95422e-86	DOWN
gene1622	DNA polymerase III subunit delta	KQ76_RS08115	KQ76_08280	NZ_CP009361.1:1653415-1654389(-)	63.4875	55.9406	1.13491	0.715076	0.909673	UP
gene1623	competence protein ComEC	KQ76_RS08120	KQ76_08285	NZ_CP009361.1:1654446-1656647(-)	18.1014	17.5752	1.02994	1	1	UP
gene1624	deoxycytidylate deaminase	KQ76_RS08125	KQ76_08290	NZ_CP009361.1:1656652-1657113(-)	151.707	187.808	0.807774	0.0169011	0.0377268	DOWN
gene1625	competence protein ComE	KQ76_RS08130	KQ76_08295	NZ_CP009361.1:1657205-1657882(-)	26.4705	42.6881	0.62009	0.0414269	0.0854196	DOWN
gene1626	methyltransferase	KQ76_RS08135	KQ76_08300	NZ_CP009361.1:1657931-1658647(-)	372.982	432.645	0.862097	0.0048074	0.0115024	DOWN
gene1627	hypothetical protein	KQ76_RS08140	KQ76_08305	NZ_CP009361.1:1658650-1659003(-)	723.006	822.691	0.87883	0.000488305	0.00134112	DOWN
gene1628	HAD family hydrolase	KQ76_RS08145	KQ76_08310	NZ_CP009361.1:1659004-1659588(-)	596.802	622.884	0.958127	0.108692	0.203798	DOWN
gene1629	nicotinic acid mononucleotide adenylyltransferase	KQ76_RS08150	KQ76_08315	NZ_CP009361.1:1659578-1660147(-)	394.681	569.319	0.69325	1.56451e-10	7.8513e-10	DOWN
gene163	formate acetyltransferase	KQ76_RS00820	KQ76_00825	NZ_CP009361.1:199710-201959(+)	6592.64	890.249	7.40539	0	0	UP
gene1630	RNA-binding protein	KQ76_RS08155	KQ76_08320	NZ_CP009361.1:1660150-1660440(-)	229.174	376.309	0.609005	4.83938e-11	2.49274e-10	DOWN
gene1631	shikimate 5-dehydrogenase	KQ76_RS08160	KQ76_08325	NZ_CP009361.1:1660444-1661250(-)	116.365	178.501	0.651899	5.6799e-05	0.000177416	DOWN
gene1632	shikimate 5-dehydrogenase	KQ76_RS08165	KQ76_08330	NZ_CP009361.1:1661264-1662364(-)	182.347	253.329	0.719805	0.00010166	0.000307345	DOWN
gene1633	hypothetical protein	KQ76_RS08170	KQ76_08335	NZ_CP009361.1:1662365-1662892(-)	211.356	239.511	0.882446	0.0665279	0.131229	DOWN
gene1634	S-adenosylhomocysteine nucleosidase	KQ76_RS08175	KQ76_08340	NZ_CP009361.1:1662912-1663598(-)	127.358	109.991	1.15789	0.43744	0.654004	UP
gene1635	S-adenosylhomocysteine nucleosidase	hypotheticalprotein	KQ76_RS08180	NZ_CP009361.1:1663644-1663766(-)	12.9791	11.2633	1.15234	1	1	UP
gene1636	membrane protein	KQ76_RS08185	KQ76_08350	NZ_CP009361.1:1663912-1664181(+)	2.47952	3.34635	0.740964	0.720265	0.91457	DOWN
gene1637	carboxylate-amine ligase	KQ76_RS08190	KQ76_08355	NZ_CP009361.1:1664383-1664571(-)	3.67841	7.96749	0.461678	0.256464	0.429011	DOWN
gene1638	enterotoxin	KQ76_RS08195	KQ76_RS08195	NZ_CP009361.1:1664722-1665135(-)	4.22929	6.61995	0.63887	0.57276	0.791314	DOWN
gene1639	hypothetical protein	KQ76_RS08200	KQ76_08365	NZ_CP009361.1:1665683-1666903(-)	12.9693	14.2569	0.909688	0.706502	0.903396	DOWN
gene164	pyruvate formate lyase-activating protein	KQ76_RS00825	KQ76_00830	NZ_CP009361.1:201982-202737(+)	9921.77	670.704	14.7931	0	0	UP
gene1640	iron transporter	KQ76_RS08205	KQ76_08370	NZ_CP009361.1:1667193-1668425(-)	100.949	56.4727	1.78757	0.0014177	0.00366856	UP
gene1641	hypothetical protein	KQ76_RS08210	KQ76_08375	NZ_CP009361.1:1668437-1669189(-)	81.7262	57.0746	1.43192	0.0907825	0.173433	UP
gene1642	biotin carboxylase	KQ76_RS08215	KQ76_08380	NZ_CP009361.1:1669189-1670550(-)	69.5523	61.8927	1.12376	0.727881	0.915299	UP
gene1643	acetyl-CoA carboxylase	KQ76_RS08220	KQ76_08385	NZ_CP009361.1:1670564-1671013(-)	72.8408	95.3709	0.763763	0.0377889	0.0786909	DOWN
gene1644	allophanate hydrolase subunit 2	KQ76_RS08225	KQ76_08390	NZ_CP009361.1:1671015-1672025(-)	48.2378	72.299	0.667199	0.0145277	0.0326693	DOWN
gene1645	allophanate hydrolase subunit 1	KQ76_RS08230	KQ76_08395	NZ_CP009361.1:1672015-1672749(-)	33.1758	58.6362	0.56579	0.00494968	0.0118324	DOWN
gene1646	transcription elongation factor GreA	KQ76_RS08235	KQ76_08400	NZ_CP009361.1:1673075-1673551(-)	491.82	916.015	0.536913	7.1134e-35	9.07458e-34	DOWN
gene1647	uridine/cytidine kinase	KQ76_RS08240	KQ76_08405	NZ_CP009361.1:1673579-1674202(-)	391.845	841.349	0.465735	1.93905e-43	3.09567e-42	DOWN
gene1648	protease	KQ76_RS08245	KQ76_08410	NZ_CP009361.1:1674202-1675470(-)	257.611	512.798	0.502363	2.7674e-23	2.59622e-22	DOWN
gene1649	peptidase U32	KQ76_RS08250	KQ76_08415	NZ_CP009361.1:1675482-1676405(-)	234.805	343.218	0.684129	2.89583e-07	1.13587e-06	DOWN
gene165	hypothetical protein	KQ76_RS00830	KQ76_00835	NZ_CP009361.1:202841-203008(+)	66.518	12.7281	5.22608	1.6295e-09	7.63041e-09	UP
gene1650	O-methyltransferase	KQ76_RS08255	KQ76_08420	NZ_CP009361.1:1676408-1677046(-)	119.718	141.631	0.845285	0.0834782	0.161513	DOWN
gene1651	hypothetical protein	KQ76_RS08260	KQ76_08425	NZ_CP009361.1:1677331-1677639(-)	2499.14	3350.51	0.7459	5.75775e-39	8.22966e-38	DOWN
gene1652	Holliday junction resolvase	KQ76_RS08265	KQ76_08430	NZ_CP009361.1:1677654-1678082(-)	2119.93	2924.59	0.724865	2.1437e-39	3.08016e-38	DOWN
gene1653	hypothetical protein	KQ76_RS08270	KQ76_08435	NZ_CP009361.1:1678086-1678346(-)	2160.44	2776.43	0.778136	6.0121e-26	6.21706e-25	DOWN
gene1654	hypothetical protein	alaS	KQ76_08440	NZ_CP009361.1:1678409-1681039(-)	137.21	273.63	0.501444	5.1199e-13	3.04517e-12	DOWN
gene1655	hypothetical protein	KQ76_RS08280	KQ76_08445	NZ_CP009361.1:1681382-1683859(-)	81.7564	102.542	0.797299	0.0657833	0.130231	DOWN
gene1656	hypothetical protein	KQ76_RS08285	KQ76_08450	NZ_CP009361.1:1683861-1684529(-)	101.264	91.5669	1.1059	0.720131	0.915251	UP
gene1657	tRNA (5-methylaminomethyl-2-thiouridylate)-methyltransferase	KQ76_RS08290	KQ76_08455	NZ_CP009361.1:1685211-1686329(-)	379.307	924.884	0.410113	5.06715e-59	1.08073e-57	DOWN
gene1658	cysteine desulfurase	KQ76_RS08295	KQ76_08460	NZ_CP009361.1:1686330-1687472(-)	332.167	456.526	0.727598	3.34672e-07	1.31084e-06	DOWN
gene1659	hypothetical protein	KQ76_RS08300	KQ76_08465	NZ_CP009361.1:1687782-1688795(+)	113.737	291.043	0.390791	3.20601e-21	2.80526e-20	DOWN
gene166	glycerophosphoryl diester phosphodiesterase	KQ76_RS00835	KQ76_00840	NZ_CP009361.1:203059-204822(+)	73.2909	9.2366	7.93484	1.02664e-12	5.97595e-12	UP
gene1660	hypothetical protein	KQ76_RS08305	KQ76_08470	NZ_CP009361.1:1689032-1689178(-)	8583.67	8913.23	0.963025	6.15805e-09	2.75598e-08	DOWN
gene1661	hypothetical protein	KQ76_RS08310	KQ76_08475	NZ_CP009361.1:1689218-1689400(-)	7118.51	8319.24	0.855669	1.63466e-37	2.22021e-36	DOWN
gene1662	Rrf2 family transcriptional regulator	KQ76_RS08315	KQ76_08480	NZ_CP009361.1:1689500-1689922(-)	401.695	300.459	1.33694	0.00172106	0.00441588	UP
gene1663	recombinase RarA	KQ76_RS08320	KQ76_08485	NZ_CP009361.1:1690007-1691281(+)	235.739	292.431	0.806133	0.00231461	0.00581849	DOWN
gene1664	hypothetical protein	KQ76_RS08325	KQ76_08490	NZ_CP009361.1:1691442-1692215(-)	327.916	334.674	0.979808	0.371601	0.577389	DOWN
gene1665	hypothetical protein	KQ76_RS08330	KQ76_08495	NZ_CP009361.1:1692215-1692343(-)	154.294	183.504	0.840818	0.0443347	0.0906621	DOWN
gene1666	hypothetical protein	aspS	KQ76_08500	NZ_CP009361.1:1692676-1694442(-)	180.563	369.127	0.489162	3.23556e-18	2.53097e-17	DOWN
gene1667	histidyl-tRNA synthetase	KQ76_RS08340	KQ76_08505	NZ_CP009361.1:1694458-1695720(-)	162.811	255.173	0.638043	4.29524e-07	1.66562e-06	DOWN
gene1668	cell wall amidase	KQ76_RS08345	KQ76_08510	NZ_CP009361.1:1696181-1697056(-)	299.287	457.773	0.653788	1.3329e-10	6.70132e-10	DOWN
gene1669	D-tyrosyl-tRNA(Tyr) deacylase	KQ76_RS08350	KQ76_08515	NZ_CP009361.1:1697053-1697505(-)	674.701	935.359	0.721328	6.36846e-14	4.01522e-13	DOWN
gene167	hypothetical protein	KQ76_RS00840	KQ76_00845	NZ_CP009361.1:204986-205330(-)	36.4963	61.9802	0.588838	0.00643248	0.0151255	DOWN
gene1670	GTP pyrophosphokinase	KQ76_RS08355	KQ76_08520	NZ_CP009361.1:1697517-1699706(-)	423.493	392.747	1.07829	0.726374	0.915936	UP
gene1671	adenine phosphoribosyltransferase	KQ76_RS08360	KQ76_08525	NZ_CP009361.1:1700134-1700652(-)	177.662	196.661	0.903395	0.14817	0.268239	DOWN
gene1672	single-stranded-DNA exonuclease	KQ76_RS08365	KQ76_08530	NZ_CP009361.1:1700674-1702947(-)	100.561	84.0737	1.19611	0.420374	0.632996	UP
gene1673	preprotein translocase subunit SecD	KQ76_RS08370	KQ76_08535	NZ_CP009361.1:1703150-1705429(-)	269.415	387.19	0.695821	1.59481e-07	6.42159e-07	DOWN
gene1674	preprotein translocase subunit YajC	KQ76_RS08375	KQ76_08540	NZ_CP009361.1:1705704-1705964(-)	790.619	1020.06	0.775072	1.09612e-10	5.55175e-10	DOWN
gene1675	queuine tRNA-ribosyltransferase	KQ76_RS08380	KQ76_08545	NZ_CP009361.1:1705983-1707122(-)	356.238	510.908	0.697265	2.50378e-09	1.15461e-08	DOWN
gene1676	S-adenosylmethionine tRNA ribosyltransferase	KQ76_RS08385	KQ76_08550	NZ_CP009361.1:1707145-1708170(-)	167.97	302.463	0.555341	1.1865e-11	6.40147e-11	DOWN
gene1677	Holliday junction DNA helicase RuvB	KQ76_RS08390	KQ76_08555	NZ_CP009361.1:1708172-1709176(-)	243.91	445.254	0.5478	5.63258e-17	4.21286e-16	DOWN
gene1678	Holliday junction DNA helicase RuvA	KQ76_RS08395	KQ76_08560	NZ_CP009361.1:1709208-1709810(-)	282.085	470.387	0.599687	4.33661e-14	2.76611e-13	DOWN
gene1679	hypothetical protein	KQ76_RS08400	KQ76_08565	NZ_CP009361.1:1709824-1710279(-)	269.912	394.891	0.683509	4.05244e-08	1.70728e-07	DOWN
gene168	coagulase	KQ76_RS00845	KQ76_00850	NZ_CP009361.1:205520-207511(+)	15.5114	12.5639	1.2346	0.713575	0.90861	UP
gene1680	GTPase CgtA	KQ76_RS08405	KQ76_08570	NZ_CP009361.1:1710292-1711584(-)	354.391	527.923	0.671292	5.4718e-11	2.8079e-10	DOWN
gene1681	50S ribosomal protein L27	KQ76_RS08410	KQ76_08575	NZ_CP009361.1:1712071-1712355(-)	4714.4	6223.36	0.757532	1.8536e-65	4.51815e-64	DOWN
gene1682	hypothetical protein	KQ76_RS08415	KQ76_08580	NZ_CP009361.1:1712367-1712687(-)	2350.37	2928.68	0.802535	1.50324e-22	1.3634e-21	DOWN
gene1683	50S ribosomal protein L21	KQ76_RS08420	KQ76_08585	NZ_CP009361.1:1712693-1713001(-)	3748.17	4753.92	0.788437	6.40357e-40	9.34853e-39	DOWN
gene1684	rod shape-determining protein MreD	KQ76_RS08425	KQ76_08590	NZ_CP009361.1:1713294-1713824(-)	176.266	234.528	0.751578	0.000791257	0.00211778	DOWN
gene1685	rod shape-determining protein MreC	KQ76_RS08430	KQ76_08595	NZ_CP009361.1:1713824-1714666(-)	295.761	350.473	0.84389	0.00521912	0.012433	DOWN
gene1686	hypothetical protein	KQ76_RS08435	KQ76_08600	NZ_CP009361.1:1714866-1714985(-)	1957.99	2035.67	0.961842	0.00504693	0.0120438	DOWN
gene1687	membrane protein	KQ76_RS08440	KQ76_08605	NZ_CP009361.1:1715059-1715532(-)	1215.3	1280.42	0.949143	0.0109692	0.0249965	DOWN
gene1688	membrane protein	KQ76_RS08445	KQ76_08610	NZ_CP009361.1:1716005-1716289(-)	368.254	532.386	0.691705	5.11358e-10	2.45776e-09	DOWN
gene1689	hypothetical protein	KQ76_RS08450	KQ76_08615	NZ_CP009361.1:1716357-1717043(-)	6.52155	7.10185	0.918289	0.799596	0.963751	DOWN
gene169	hypothetical protein	KQ76_RS00850	KQ76_00855	NZ_CP009361.1:207693-207800(-)	0.476831	0.836587	0.569972	1	1	DOWN
gene1690	peptidase A24	KQ76_RS08455	KQ76_08620	NZ_CP009361.1:1717040-1717747(-)	1.78206	0.978381	1.82143	1	1	UP
gene1691	peptidase A24	hypotheticalprotein	KQ76_RS08460	NZ_CP009361.1:1717846-1717958(+)	7.51959	3.99785	1.88091	0.389496	0.597038	UP
gene1692	folylpolyglutamate synthase	KQ76_RS08465	KQ76_08630	NZ_CP009361.1:1718008-1719279(-)	284.594	316.585	0.89895	0.0554248	0.111339	DOWN
gene1693	folylpolyglutamate synthase	valS	KQ76_08635	NZ_CP009361.1:1719292-1721922(-)	324.645	403.267	0.805038	0.000321772	0.000911243	DOWN
gene1694	DNA-3-methyladenine glycosylase	KQ76_RS08475	KQ76_08640	NZ_CP009361.1:1722325-1722885(+)	212.876	234.495	0.907806	0.119006	0.221615	DOWN
gene1695	aminopeptidase	KQ76_RS08480	KQ76_08645	NZ_CP009361.1:1723108-1724181(-)	71.1331	92.4826	0.769152	0.0517794	0.104632	DOWN
gene1696	hypothetical protein	KQ76_RS08485	KQ76_08650	NZ_CP009361.1:1724215-1724328(-)	92.3798	117.562	0.785793	0.0388345	0.0804387	DOWN
gene1697	glutamate-1-semialdehyde aminotransferase	KQ76_RS08490	KQ76_08655	NZ_CP009361.1:1724376-1725662(-)	313.028	424.073	0.738146	1.9612e-06	7.18667e-06	DOWN
gene1698	delta-aminolevulinic acid dehydratase	KQ76_RS08495	KQ76_08660	NZ_CP009361.1:1725710-1726684(-)	176.862	210.357	0.840772	0.028868	0.0613782	DOWN
gene1699	uroporphyrinogen III synthase	KQ76_RS08500	KQ76_08665	NZ_CP009361.1:1726687-1727355(-)	131.169	137.395	0.954685	0.465162	0.682371	DOWN
gene17	tRNA-Glu	KQ76_RS00090	KQ76_00090	NZ_CP009361.1:24171-24245(+)	22.3157	24.4953	0.911021	0.667323	0.875441	DOWN
gene170	hypothetical protein	KQ76_RS00855	KQ76_00860	NZ_CP009361.1:207819-207959(-)	21.0009	13.243	1.58581	0.248259	0.417074	UP
gene1700	porphobilinogen deaminase	KQ76_RS08505	KQ76_08670	NZ_CP009361.1:1727377-1728303(-)	203.658	129.565	1.57185	0.000359534	0.00100773	UP
gene1701	cytochrome C assembly protein	KQ76_RS08510	KQ76_08675	NZ_CP009361.1:1728345-1729160(-)	304.096	173.321	1.75452	4.65356e-08	1.95449e-07	UP
gene1702	glutamyl-tRNA reductase	KQ76_RS08515	KQ76_08680	NZ_CP009361.1:1729182-1730528(-)	1346.45	994.089	1.35446	1.30567e-09	6.12452e-09	UP
gene1703	glutamyl-tRNA reductase	engB	KQ76_08685	NZ_CP009361.1:1730745-1731335(-)	169.263	238.644	0.709271	9.02608e-05	0.000275013	DOWN
gene1704	ATP-dependent protease	KQ76_RS08525	KQ76_08690	NZ_CP009361.1:1731489-1732751(-)	766.595	1225.53	0.625523	3.0848e-30	3.61438e-29	DOWN
gene1705	ATP-dependent protease	tig	KQ76_08695	NZ_CP009361.1:1732902-1734203(-)	1509.79	1844.92	0.818352	4.76041e-13	2.84374e-12	DOWN
gene1706	hypothetical protein	KQ76_RS08535	KQ76_08700	NZ_CP009361.1:1734251-1734361(-)	226.405	325.048	0.696527	1.75379e-06	6.45261e-06	DOWN
gene1707	hypothetical protein	KQ76_RS08540	KQ76_08705	NZ_CP009361.1:1734366-1735295(-)	151.171	152.14	0.99363	0.64692	0.859412	DOWN
gene1708	DNA mismatch repair protein MutT	KQ76_RS08545	KQ76_08710	NZ_CP009361.1:1735314-1735922(-)	105.321	106.572	0.988261	0.681294	0.881067	DOWN
gene1709	hypothetical protein	KQ76_RS08550	KQ76_08715	NZ_CP009361.1:1735999-1736100(+)	1e-05	0.295266	3.38678e-05	1	1	DOWN
gene171	hypothetical protein	KQ76_RS00860	KQ76_00865	NZ_CP009361.1:208098-209282(-)	22.8372	13.216	1.728	0.192813	0.334209	UP
gene1710	50S ribosomal protein L20	KQ76_RS08555	KQ76_08720	NZ_CP009361.1:1736064-1736420(-)	776.939	881.917	0.880966	0.000332792	0.000939527	DOWN
gene1711	50S ribosomal protein L20	rpmI	KQ76_08725	NZ_CP009361.1:1736467-1736667(-)	2396.57	3037.18	0.789076	5.41078e-26	5.63795e-25	DOWN
gene1712	translation initiation factor IF-3	KQ76_RS08565	KQ76_08730	NZ_CP009361.1:1736696-1737223(-)	774.613	856.399	0.9045	0.00250318	0.00626368	DOWN
gene1713	gamma-aminobutyrate permease	KQ76_RS08570	KQ76_08735	NZ_CP009361.1:1737452-1738945(-)	194.633	85.473	2.27713	7.77078e-10	3.68943e-09	UP
gene1714	threonyl-tRNA synthetase	KQ76_RS08575	KQ76_08740	NZ_CP009361.1:1739372-1741309(-)	164.485	176.989	0.929352	0.279431	0.460378	DOWN
gene1715	hypothetical protein	KQ76_RS08580	KQ76_08745	NZ_CP009361.1:1741534-1741629(-)	2413.42	2998.54	0.804867	1.13331e-22	1.03476e-21	DOWN
gene1716	primosomal protein DnaI	KQ76_RS08585	KQ76_08750	NZ_CP009361.1:1741722-1742642(-)	412.402	476.936	0.864689	0.00391516	0.00949236	DOWN
gene1717	hypothetical protein	KQ76_RS08590	KQ76_08755	NZ_CP009361.1:1742642-1744042(-)	325.362	293.733	1.10768	0.520433	0.738452	UP
gene1718	hypothetical protein	nrdR	KQ76_08760	NZ_CP009361.1:1744043-1744513(-)	575.277	474.201	1.21315	0.0223429	0.048719	UP
gene1719	glyceraldehyde-3-phosphate dehydrogenase	KQ76_RS08600	KQ76_08765	NZ_CP009361.1:1744723-1745748(-)	1088.58	920.51	1.18258	0.0089987	0.0207662	UP
gene172	3-hydroxyacyl-CoA dehydrogenase	KQ76_RS00865	KQ76_00870	NZ_CP009361.1:209312-211573(-)	18.2929	15.6577	1.1683	0.738656	0.92459	UP
gene1720	dephospho-CoA kinase	KQ76_RS08605	KQ76_08770	NZ_CP009361.1:1745918-1746541(-)	236.527	524.878	0.450632	3.65446e-29	4.15695e-28	DOWN
gene1721	formamidopyrimidine-DNA glycosylase	KQ76_RS08610	KQ76_08775	NZ_CP009361.1:1746557-1747429(-)	144.672	307.76	0.470079	1.81328e-16	1.3236e-15	DOWN
gene1722	DNA polymerase I	KQ76_RS08615	KQ76_08780	NZ_CP009361.1:1747445-1750075(-)	155.022	228.196	0.679335	2.73629e-05	8.89295e-05	DOWN
gene1723	membrane protein	KQ76_RS08620	KQ76_08785	NZ_CP009361.1:1750368-1751855(-)	7.82157	8.3996	0.931184	0.810847	0.974301	DOWN
gene1724	sensor histidine kinase	KQ76_RS08625	KQ76_08790	NZ_CP009361.1:1752356-1754020(-)	196.913	178.369	1.10396	0.679928	0.886862	UP
gene1725	PhoP family transcriptional regulator	KQ76_RS08630	KQ76_08795	NZ_CP009361.1:1754020-1754721(-)	179.325	175.297	1.02298	0.832084	0.988077	UP
gene1726	hypothetical protein	KQ76_RS08635	KQ76_08800	NZ_CP009361.1:1754673-1754891(+)	0.352725	0.137521	2.56488	1	1	UP
gene1727	isocitrate dehydrogenase	KQ76_RS08640	KQ76_08805	NZ_CP009361.1:1755111-1756379(-)	1245.38	2975.52	0.418543	2.48819e-180	1.57971e-178	DOWN
gene1728	citrate synthase	KQ76_RS08645	KQ76_08810	NZ_CP009361.1:1756428-1757549(-)	978.274	2184.03	0.447922	4.12517e-118	1.84618e-116	DOWN
gene1729	alanine glycine permease	KQ76_RS08650	KQ76_08815	NZ_CP009361.1:1757897-1759258(+)	313.203	392.186	0.798607	0.000298393	0.000848555	DOWN
gene173	glutaryl-CoA dehydrogenase	KQ76_RS00870	KQ76_00875	NZ_CP009361.1:211760-212971(-)	19.7578	29.3468	0.673253	0.120884	0.224653	DOWN
gene1730	pyruvate kinase	KQ76_RS08655	KQ76_08820	NZ_CP009361.1:1759606-1761363(-)	548.05	598.95	0.915017	0.0212295	0.0465514	DOWN
gene1731	6-phosphofructokinase	KQ76_RS08660	KQ76_08825	NZ_CP009361.1:1761385-1762353(-)	432.071	495.736	0.871575	0.00474954	0.0113839	DOWN
gene1732	acetyl-CoA carboxylase subunit alpha	KQ76_RS08665	KQ76_08830	NZ_CP009361.1:1762622-1763566(-)	200.705	295.498	0.679209	1.45985e-06	5.40759e-06	DOWN
gene1733	acetyl-CoA carboxylase subunit beta	KQ76_RS08670	KQ76_08835	NZ_CP009361.1:1763566-1764423(-)	227.148	251.818	0.902033	0.10991	0.205799	DOWN
gene1734	NAD-dependent malic enzyme 4	KQ76_RS08675	KQ76_08840	NZ_CP009361.1:1764618-1765847(-)	229.374	166.966	1.37378	0.00777002	0.0180222	UP
gene1735	DNA polymerase III subunit alpha	KQ76_RS08680	KQ76_08845	NZ_CP009361.1:1766296-1769493(-)	144.397	280.425	0.514922	9.18846e-13	5.38294e-12	DOWN
gene1736	oligoribonuclease	KQ76_RS08685	KQ76_08850	NZ_CP009361.1:1769514-1770455(-)	316.941	463.49	0.683814	2.4866e-09	1.14863e-08	DOWN
gene1737	hypothetical protein	KQ76_RS08690	KQ76_08855	NZ_CP009361.1:1770766-1772064(-)	234.852	221.091	1.06224	0.962689	1	UP
gene1738	universal stress protein UspA	KQ76_RS08695	KQ76_08860	NZ_CP009361.1:1772269-1772682(+)	1744.46	934.14	1.86745	1.67217e-47	2.94518e-46	UP
gene1739	beta-lactamase	KQ76_RS08700	KQ76_08865	NZ_CP009361.1:1772989-1773678(-)	1140.08	659.74	1.72807	5.08879e-25	5.12635e-24	UP
gene174	hypothetical protein	KQ76_RS00875	KQ76_00880	NZ_CP009361.1:213083-214588(-)	19.6622	41.2761	0.476358	0.00321099	0.00793303	DOWN
gene1740	dipeptidase	KQ76_RS08705	KQ76_08870	NZ_CP009361.1:1773853-1774908(+)	181.559	175.17	1.03647	0.915806	1	UP
gene1741	hypothetical protein	KQ76_RS08710	KQ76_08875	NZ_CP009361.1:1774986-1775090(-)	55.1762	63.3894	0.870433	0.317115	0.510451	DOWN
gene1742	alanine dehydrogenase	KQ76_RS08715	KQ76_08880	NZ_CP009361.1:1775218-1776336(-)	494.682	537.56	0.920237	0.0342325	0.071833	DOWN
gene1743	universal stress protein UspA	KQ76_RS08720	KQ76_08885	NZ_CP009361.1:1776477-1776977(+)	8267.5	2973.12	2.78075	0	0	UP
gene1744	acetate kinase	KQ76_RS08725	KQ76_08890	NZ_CP009361.1:1777224-1778426(-)	767.651	1089.77	0.704413	1.25911e-17	9.65555e-17	DOWN
gene1745	adenine methyltransferase	KQ76_RS08730	KQ76_08895	NZ_CP009361.1:1778513-1779460(-)	409.456	501.38	0.816658	0.000156146	0.000462843	DOWN
gene1746	thiol peroxidase	KQ76_RS08735	KQ76_08900	NZ_CP009361.1:1779583-1780077(-)	1048.68	1756.22	0.597123	2.8371e-49	5.2333e-48	DOWN
gene1747	membrane protein	KQ76_RS08740	KQ76_08905	NZ_CP009361.1:1780175-1780945(-)	54.8375	170.312	0.321982	1.62676e-16	1.19063e-15	DOWN
gene1748	thiamine biosynthesis protein ThiI	KQ76_RS08745	KQ76_08910	NZ_CP009361.1:1780989-1782212(-)	78.6141	209.959	0.374426	1.99562e-16	1.45281e-15	DOWN
gene1749	aminotransferase	KQ76_RS08750	KQ76_08915	NZ_CP009361.1:1782212-1783378(-)	29.3454	58.4277	0.50225	0.000950642	0.00252949	DOWN
gene175	hypothetical protein	KQ76_RS00880	KQ76_00885	NZ_CP009361.1:214614-216176(-)	44.381	138.331	0.320833	1.37778e-13	8.5291e-13	DOWN
gene1751	septation ring formation regulator EzrA	KQ76_RS08760	KQ76_08925	NZ_CP009361.1:1783719-1785413(-)	882.207	760.693	1.15974	0.0456452	0.0932023	UP
gene1752	hypothetical protein	KQ76_RS08765	KQ76_08930	NZ_CP009361.1:1785550-1786014(+)	87.8231	208.942	0.420324	6.86693e-14	4.30959e-13	DOWN
gene1753	30S ribosomal protein S4	KQ76_RS08770	KQ76_08935	NZ_CP009361.1:1786258-1786860(+)	1135.94	1390.33	0.817028	2.63255e-10	1.29727e-09	DOWN
gene1754	30S ribosomal protein S4	hypotheticalprotein	KQ76_RS08775	NZ_CP009361.1:1786934-1787187(+)	0.608242	0.711428	0.854959	1	1	DOWN
gene1755	glycerophosphoryl diester phosphodiesterase	KQ76_RS08780	KQ76_08940	NZ_CP009361.1:1787076-1787819(-)	54.3357	62.1368	0.874453	0.35717	0.559744	DOWN
gene1756	peroxiredoxin	KQ76_RS08785	KQ76_08945	NZ_CP009361.1:1787899-1788345(+)	232.086	450.409	0.515277	1.58462e-19	1.32294e-18	DOWN
gene1757	aminotransferase class V	KQ76_RS08790	KQ76_08950	NZ_CP009361.1:1788460-1789620(+)	16.922	33.3856	0.506864	0.0114202	0.025981	DOWN
gene1758	3-phosphoglycerate dehydrogenase	KQ76_RS08795	KQ76_08955	NZ_CP009361.1:1789607-1791211(+)	9.78618	21.0163	0.465647	0.0323045	0.0683653	DOWN
gene1759	hypothetical protein	KQ76_RS08800	KQ76_08960	NZ_CP009361.1:1791305-1791400(+)	0.536435	0.62744	0.854959	1	1	DOWN
gene176	GMP synthase	KQ76_RS00885	KQ76_00890	NZ_CP009361.1:216550-217221(+)	9.65584	14.4311	0.669098	0.318477	0.512039	DOWN
gene1760	HAD family hydrolase	KQ76_RS08805	KQ76_08965	NZ_CP009361.1:1791361-1792491(-)	52.2491	81.1911	0.643532	0.0057488	0.0136353	DOWN
gene1761	PTS glucose transporter subunit IIBC	KQ76_RS08810	KQ76_08970	NZ_CP009361.1:1792597-1794063(-)	63.872	101.478	0.629414	0.00108117	0.00285731	DOWN
gene1762	1-acyl-sn-glycerol-3-phosphate acyltransferase	KQ76_RS08815	KQ76_08975	NZ_CP009361.1:1794191-1794808(-)	48.1646	74.708	0.644705	0.00915916	0.0210299	DOWN
gene1763	serine protease	KQ76_RS08820	KQ76_08980	NZ_CP009361.1:1794980-1796254(+)	266.617	254.047	1.04948	0.965111	1	UP
gene1764	tyrosyl-tRNA synthetase	KQ76_RS08825	KQ76_08985	NZ_CP009361.1:1796348-1797610(-)	41.3654	56.9435	0.726428	0.0873651	0.167726	DOWN
gene1765	transglycosylase	KQ76_RS08830	KQ76_08990	NZ_CP009361.1:1797991-1798896(+)	71.2784	61.9296	1.15096	0.604458	0.824673	UP
gene1767	heme uptake protein HarA	KQ76_RS08840	KQ76_09000	NZ_CP009361.1:1799102-1801774(-)	5.77977	8.02222	0.720471	0.445101	0.661114	DOWN
gene1769	formate--tetrahydrofolate ligase	KQ76_RS08850	KQ76_09010	NZ_CP009361.1:1802108-1803775(-)	571.771	1175.74	0.486306	5.32934e-55	1.06979e-53	DOWN
gene177	membrane protein	KQ76_RS00890	KQ76_00895	NZ_CP009361.1:217358-218587(+)	27.3818	31.6107	0.866217	0.519624	0.738456	DOWN
gene1770	acetyl-CoA synthetase	KQ76_RS08855	KQ76_09015	NZ_CP009361.1:1804215-1805921(-)	183.184	264.261	0.693191	1.33805e-05	4.48206e-05	DOWN
gene1771	acetoin dehydrogenase	KQ76_RS08860	KQ76_09020	NZ_CP009361.1:1806090-1806722(+)	200.947	163.432	1.22955	0.157338	0.282588	UP
gene1772	histone deacetylase	KQ76_RS08865	KQ76_09025	NZ_CP009361.1:1806747-1807916(+)	139.77	105.384	1.32629	0.0848598	0.163607	UP
gene1773	catabolite control protein A	KQ76_RS08870	KQ76_09030	NZ_CP009361.1:1808014-1809003(-)	605.281	1581	0.382848	8.14875e-111	3.22407e-109	DOWN
gene1774	hypothetical protein	KQ76_RS08875	KQ76_09035	NZ_CP009361.1:1809076-1809189(-)	7.90536	11.6242	0.680081	0.37421	0.581111	DOWN
gene1775	3-deoxy-7-phosphoheptulonate synthase	KQ76_RS08880	KQ76_09040	NZ_CP009361.1:1809543-1810634(-)	216.06	251.528	0.85899	0.0335003	0.070459	DOWN
gene1776	hypothetical protein	KQ76_RS08885	KQ76_09045	NZ_CP009361.1:1811089-1811172(-)	7.35683	3.58537	2.0519	0.389496	0.597038	UP
gene1777	membrane protein	KQ76_RS08890	KQ76_09050	NZ_CP009361.1:1811328-1812518(-)	3948.08	1519.89	2.59761	9.15926e-220	7.35435e-218	UP
gene1778	hypothetical protein	KQ76_RS08895	KQ76_09055	NZ_CP009361.1:1812592-1813083(-)	8923.25	3420.01	2.60913	0	0	UP
gene1779	UDP-N-acetylmuramate--alanine ligase	KQ76_RS08900	KQ76_09060	NZ_CP009361.1:1813157-1814470(-)	468.163	699.318	0.669457	2.74269e-14	1.78275e-13	DOWN
gene178	nickel ABC transporter substrate-binding protein	KQ76_RS00895	KQ76_00900	NZ_CP009361.1:218898-220373(-)	106.554	56.9491	1.87105	0.000406272	0.0011283	UP
gene1780	cell division protein FtsK	KQ76_RS08905	KQ76_09065	NZ_CP009361.1:1814494-1818318(-)	376.129	445.789	0.843739	0.00189649	0.00483419	DOWN
gene1781	tRNA-binding protein	KQ76_RS08910	KQ76_09070	NZ_CP009361.1:1818339-1818977(-)	259.343	176.225	1.47165	0.000560405	0.00152533	UP
gene1782	hypothetical protein	KQ76_RS08915	KQ76_09075	NZ_CP009361.1:1819006-1819863(-)	161.096	89.7195	1.79555	3.82578e-05	0.000122443	UP
gene1783	thioredoxin	KQ76_RS08920	KQ76_09080	NZ_CP009361.1:1819963-1820274(-)	666.913	666.921	0.999988	0.36608	0.569782	DOWN
gene1784	glutamyl aminopeptidase	KQ76_RS08925	KQ76_09085	NZ_CP009361.1:1820339-1821415(-)	305.95	367.669	0.832135	0.00262426	0.00654866	DOWN
gene1785	peptidase	KQ76_RS08930	KQ76_09090	NZ_CP009361.1:1821499-1821813(+)	334.163	296.2	1.12817	0.381552	0.589495	UP
gene1786	hypothetical protein	KQ76_RS08935	KQ76_09095	NZ_CP009361.1:1821937-1822779(-)	202.02	176.451	1.14491	0.411776	0.622798	UP
gene1787	tRNA (guanine-N(7)-)-methyltransferase	KQ76_RS08940	KQ76_09100	NZ_CP009361.1:1823306-1823950(-)	890.552	636.195	1.39981	3.08343e-08	1.31118e-07	UP
gene1788	phosphotransferase	KQ76_RS08945	KQ76_09105	NZ_CP009361.1:1823965-1824756(-)	981.514	674.859	1.4544	5.73189e-11	2.93584e-10	UP
gene1789	D-alanine aminotransferase	KQ76_RS08950	KQ76_09110	NZ_CP009361.1:1825307-1826155(-)	276.444	285.847	0.967107	0.332562	0.529694	DOWN
gene179	uroporphyrin-III C-methyltransferase	KQ76_RS00900	KQ76_00905	NZ_CP009361.1:220571-220927(-)	130.836	71.5387	1.82889	0.000142495	0.000424685	UP
gene1790	diguanylate cyclase	KQ76_RS08955	KQ76_09115	NZ_CP009361.1:1826159-1827568(-)	135.136	129.568	1.04298	1	1	UP
gene1791	hypothetical protein	KQ76_RS08960	KQ76_09120	NZ_CP009361.1:1827774-1828196(-)	4394.9	1909.7	2.30136	3.62882e-195	2.47667e-193	UP
gene1792	RNA pseudouridine synthase	KQ76_RS08965	KQ76_09125	NZ_CP009361.1:1828213-1828908(-)	809.129	800.787	1.01042	0.439728	0.656346	UP
gene1793	polysaccharide biosynthesis protein	KQ76_RS08970	KQ76_09130	NZ_CP009361.1:1828905-1830566(-)	173.983	209.515	0.830409	0.0215145	0.0471007	DOWN
gene1794	NAD(FAD)-utilizing dehydrogenase	KQ76_RS08975	KQ76_09135	NZ_CP009361.1:1830970-1832238(+)	79.1337	96.6881	0.818443	0.114428	0.213525	DOWN
gene1795	hypothetical protein	KQ76_RS08980	KQ76_09140	NZ_CP009361.1:1832355-1838924(-)	6.55676	7.18319	0.912792	0.799596	0.963751	DOWN
gene1796	hypothetical protein	KQ76_RS08985	KQ76_09145	NZ_CP009361.1:1839248-1839559(-)	177.519	455.425	0.389787	3.01438e-32	3.65745e-31	DOWN
gene1797	leucyl-tRNA synthetase	KQ76_RS08990	KQ76_09150	NZ_CP009361.1:1839581-1841995(-)	217.208	381.434	0.569451	2.43133e-13	1.48159e-12	DOWN
gene1798	multidrug MFS transporter	KQ76_RS08995	KQ76_09155	NZ_CP009361.1:1842287-1843468(-)	117.983	162.918	0.724188	0.00228041	0.00574841	DOWN
gene1799	hypothetical protein	KQ76_RS09000	KQ76_09160	NZ_CP009361.1:1843578-1844531(+)	94.0078	156.899	0.599159	1.67632e-05	5.58772e-05	DOWN
gene18	tRNA-Asp	KQ76_RS00095	KQ76_00095	NZ_CP009361.1:24253-24325(+)	26.8071	46.2071	0.58015	0.0140694	0.0317172	DOWN
gene180	membrane protein	KQ76_RS00905	KQ76_00910	NZ_CP009361.1:221084-221257(-)	1115.64	655.653	1.70157	2.956e-23	2.76366e-22	UP
gene1800	rRNA methyltransferase	KQ76_RS09005	KQ76_09165	NZ_CP009361.1:1844528-1845091(+)	90.8059	150.105	0.604949	2.62078e-05	8.54807e-05	DOWN
gene1801	MarR family transcriptional regulator	KQ76_RS09010	KQ76_09170	NZ_CP009361.1:1845210-1845611(-)	506.971	373.317	1.35802	0.000180799	0.000529594	UP
gene1802	lysophospholipase	KQ76_RS09015	KQ76_09175	NZ_CP009361.1:1846184-1847011(-)	593.748	478.891	1.23984	0.00717753	0.0167476	UP
gene1803	hypothetical protein	KQ76_RS09020	KQ76_09180	NZ_CP009361.1:1847014-1847130(-)	108.718	123.3	0.881732	0.189873	0.329531	DOWN
gene1804	proline dehydrogenase	KQ76_RS09025	KQ76_09185	NZ_CP009361.1:1847245-1848246(+)	1883.81	1672.58	1.12629	0.0405992	0.0838395	UP
gene1805	6%2C7-dimethyl-8-ribityllumazine synthase	KQ76_RS09030	KQ76_09190	NZ_CP009361.1:1848368-1848832(-)	28.2961	36.9825	0.765121	0.268071	0.445154	DOWN
gene1806	GTP cyclohydrolase	KQ76_RS09035	KQ76_09195	NZ_CP009361.1:1848845-1850026(-)	29.975	27.3143	1.09741	1	1	UP
gene1807	riboflavin synthase subunit alpha	KQ76_RS09040	KQ76_09200	NZ_CP009361.1:1850037-1850669(-)	34.4132	24.5505	1.40173	0.302567	0.492258	UP
gene1808	diaminohydroxyphosphoribosylaminopyrimidine deaminase	KQ76_RS09045	KQ76_09205	NZ_CP009361.1:1850676-1851719(-)	29.7444	18.6645	1.59363	0.198162	0.342177	UP
gene1809	pyridine nucleotide-disulfide oxidoreductase	KQ76_RS09050	KQ76_09210	NZ_CP009361.1:1852200-1853702(-)	26.2286	13.5858	1.93059	0.0844611	0.163184	UP
gene181	nitric oxide dioxygenase	KQ76_RS00910	KQ76_00915	NZ_CP009361.1:221282-222427(-)	881.686	673.93	1.30828	1.78456e-05	5.91243e-05	UP
gene1810	ArsR family transcriptional regulator	KQ76_RS09055	KQ76_09215	NZ_CP009361.1:1854345-1854659(+)	80.2712	109.091	0.735819	0.0167041	0.0373177	DOWN
gene1811	arylsulfatase	KQ76_RS09060	KQ76_09220	NZ_CP009361.1:1854659-1855951(+)	30.7075	41.973	0.731602	0.159658	0.285439	DOWN
gene1812	autolysin	KQ76_RS09065	KQ76_09225	NZ_CP009361.1:1856038-1856892(-)	471.22	654.722	0.719725	3.46334e-10	1.67938e-09	DOWN
gene1813	hypothetical protein	KQ76_RS09070	KQ76_09230	NZ_CP009361.1:1857168-1857392(-)	308.415	418.293	0.737316	2.35171e-06	8.57165e-06	DOWN
gene1814	RNA polymerase sigma factor sigS	KQ76_RS09075	KQ76_09235	NZ_CP009361.1:1857591-1858061(+)	3.8268	4.73178	0.808745	0.748395	0.934211	DOWN
gene1816	membrane protein	KQ76_RS09085	KQ76_09245	NZ_CP009361.1:1858604-1859047(-)	39.2613	44.9722	0.873012	0.449709	0.665063	DOWN
gene1819	transaldolase	KQ76_RS09100	KQ76_09260	NZ_CP009361.1:1861225-1861938(-)	666.37	1613.97	0.412877	9.21668e-101	3.35487e-99	DOWN
gene182	hypothetical protein	KQ76_RS00915	KQ76_00920	NZ_CP009361.1:222582-222689(+)	7.15247	5.85611	1.22137	0.791437	0.959424	UP
gene1820	membrane protein	KQ76_RS09105	KQ76_09265	NZ_CP009361.1:1862197-1862499(+)	15.8063	9.93965	1.59022	0.330866	0.528843	UP
gene1821	camphor resistance protein CrcB	KQ76_RS09110	KQ76_09270	NZ_CP009361.1:1862754-1863119(+)	26.8042	23.5341	1.13895	0.888879	1	UP
gene1822	camphor resistance protein CrcB	KQ76_RS09115	KQ76_09275	NZ_CP009361.1:1863116-1863469(+)	49.9703	43.0488	1.16078	0.75728	0.936735	UP
gene1823	glyoxal reductase	KQ76_RS09120	KQ76_09280	NZ_CP009361.1:1863719-1864552(-)	179.47	276.76	0.64847	3.90446e-07	1.5184e-06	DOWN
gene1824	hypothetical protein	KQ76_RS09125	KQ76_09285	NZ_CP009361.1:1864764-1865672(-)	358.587	336.192	1.06661	0.879461	1	UP
gene1825	S-adenosylmethionine synthetase	KQ76_RS09130	KQ76_09290	NZ_CP009361.1:1865797-1866990(-)	184.038	181.661	1.01308	0.754308	0.934753	UP
gene1826	phosphoenolpyruvate carboxykinase	KQ76_RS09135	KQ76_09295	NZ_CP009361.1:1867362-1868954(+)	1173.49	1529.87	0.767054	4.00553e-16	2.84029e-15	DOWN
gene1827	dipeptidyl aminopeptidase	KQ76_RS09140	KQ76_09300	NZ_CP009361.1:1869247-1870017(-)	11.5219	14.9609	0.770132	0.565097	0.783502	DOWN
gene1828	nucleoside triphosphatase	KQ76_RS09145	KQ76_09305	NZ_CP009361.1:1869998-1870477(-)	7.0273	9.91355	0.708858	0.641081	0.856239	DOWN
gene1829	membrane protein	KQ76_RS09150	KQ76_09310	NZ_CP009361.1:1870537-1870794(+)	485.936	560.669	0.866707	0.00178519	0.00456754	DOWN
gene183	lactate dehydrogenase	KQ76_RS00920	KQ76_00925	NZ_CP009361.1:223000-223953(+)	1835.94	1433.09	1.28111	2.07763e-08	8.94628e-08	UP
gene1830	O-succinylbenzoic acid synthetase	KQ76_RS09155	KQ76_09315	NZ_CP009361.1:1870791-1871792(-)	45.3818	51.9385	0.87376	0.419689	0.632662	DOWN
gene1831	2-succinylbenzoate--CoA ligase	KQ76_RS09160	KQ76_09320	NZ_CP009361.1:1871797-1873275(-)	47.0235	42.3961	1.10915	0.834104	0.989185	UP
gene1832	hypothetical protein	KQ76_RS09165	KQ76_09325	NZ_CP009361.1:1873434-1873916(-)	13.7541	24.4429	0.562702	0.0767244	0.149613	DOWN
gene1833	hypothetical protein	KQ76_RS09170	KQ76_09330	NZ_CP009361.1:1874228-1874842(+)	2365.76	2823.81	0.837789	3.54458e-16	2.53317e-15	DOWN
gene1834	hypothetical protein	KQ76_RS09175	KQ76_09335	NZ_CP009361.1:1874923-1875918(+)	1434.78	1725.11	0.831701	4.82716e-11	2.49114e-10	DOWN
gene1835	hypothetical protein	KQ76_RS09180	KQ76_09340	NZ_CP009361.1:1875994-1876620(+)	105.377	103.657	1.0166	0.836209	0.99082	UP
gene1836	hypothetical protein	KQ76_RS09185	KQ76_09345	NZ_CP009361.1:1876661-1877005(+)	63.3647	71.8446	0.881968	0.346047	0.545443	DOWN
gene1837	hypothetical protein	KQ76_RS09190	KQ76_09350	NZ_CP009361.1:1877103-1877525(+)	102.569	123.815	0.82841	0.0841473	0.162693	DOWN
gene1838	hypothetical protein	KQ76_RS09195	KQ76_09355	NZ_CP009361.1:1877824-1879191(-)	0.112934	1e-05	11293.4	1	1	UP
gene1839	hypothetical protein	KQ76_RS09200	KQ76_09360	NZ_CP009361.1:1879191-1879760(-)	0.271041	0.105674	2.56488	1	1	UP
gene184	hypothetical protein	KQ76_RS00925	KQ76_00930	NZ_CP009361.1:224165-224308(+)	319	185.513	1.71956	6.45485e-08	2.66996e-07	UP
gene1840	hypothetical protein	KQ76_RS09205	KQ76_09365	NZ_CP009361.1:1879953-1880399(-)	0.115208	1e-05	11520.8	1	1	UP
gene1841	hypothetical protein	KQ76_RS09210	KQ76_09375	NZ_CP009361.1:1881068-1881169(+)	1.2622	6.20058	0.203562	0.101481	0.191593	DOWN
gene1845	hypothetical protein	hyaluronatelyase	KQ76_RS09230	NZ_CP009361.1:1883197-1885606(+)	0.384631	0.68732	0.559609	1	1	DOWN
gene1846	hypothetical protein	KQ76_RS09235	KQ76_09405	NZ_CP009361.1:1885732-1886109(-)	18.8689	16.413	1.14963	0.869409	1	UP
gene1847	hypothetical protein	KQ76_RS09240	KQ76_09410	NZ_CP009361.1:1886319-1886768(-)	2.11713	2.07474	1.02043	1	1	UP
gene1848	lipase	KQ76_RS09245	KQ76_09415	NZ_CP009361.1:1886811-1888421(+)	0.095899	1e-05	9589.9	1	1	UP
gene1849	secretion protein	KQ76_RS09250	KQ76_09420	NZ_CP009361.1:1888436-1888735(+)	0.171659	1e-05	17165.9	1	1	UP
gene185	PTS glucose transporter subunit IIB	KQ76_RS00930	KQ76_00935	NZ_CP009361.1:224274-225803(-)	4.77953	5.09826	0.937484	0.769506	0.947137	DOWN
gene1850	NTPase	KQ76_RS09255	KQ76_09425	NZ_CP009361.1:1888997-1890814(-)	0.0849798	1e-05	8497.98	1	1	UP
gene1851	type I restriction endonuclease subunit S	KQ76_RS09260	KQ76_09430	NZ_CP009361.1:1890851-1892005(-)	17.9462	15.6974	1.14326	0.865595	1	UP
gene1852	restriction endonuclease subunit M	KQ76_RS09265	KQ76_09435	NZ_CP009361.1:1891998-1893554(-)	77.9247	63.9868	1.21782	0.401812	0.611453	UP
gene1853	restriction endonuclease subunit M	hypotheticalprotein	KQ76_RS09270	NZ_CP009361.1:1893718-1893852(-)	0.572198	1e-05	57219.8	1	1	UP
gene1854	serine protease	KQ76_RS09275	KQ76_09445	NZ_CP009361.1:1893917-1894636(-)	3.75505	2.92805	1.28244	1	1	UP
gene1857	serine protease	KQ76_RS09290	KQ76_09460	NZ_CP009361.1:1896569-1897285(-)	0.215472	0.504052	0.427479	1	1	DOWN
gene1858	serine protease	KQ76_RS09295	KQ76_09465	NZ_CP009361.1:1897409-1898128(-)	3.3259	3.76464	0.883457	1	1	DOWN
gene186	hypothetical protein	KQ76_RS00935	KQ76_00940	NZ_CP009361.1:226167-227102(+)	59.448	41.0571	1.44794	0.137554	0.251859	UP
gene1863	enterotoxin	KQ76_RS09320	KQ76_09495	NZ_CP009361.1:1903446-1904222(-)	1e-05	0.0775216	0.000128996	1	1	DOWN
gene1864	enterotoxin	KQ76_RS09325	KQ76_09500	NZ_CP009361.1:1904506-1905261(-)	0.0681188	1e-05	6811.88	1	1	UP
gene1867	enterotoxin I	KQ76_RS09340	KQ76_09515	NZ_CP009361.1:1907002-1907721(-)	0.0715247	1e-05	7152.47	1	1	UP
gene1869	tRNA-Ser	KQ76_RS09350	KQ76_09525	NZ_CP009361.1:1909014-1909102(-)	20.8306	12.859	1.61992	0.234405	0.397222	UP
gene187	tRNA-Ser	hypotheticalprotein	KQ76_RS00940	NZ_CP009361.1:227212-227315(+)	3.4662	2.89588	1.19694	1	1	UP
gene1870	tRNA-Glu	KQ76_RS09355	KQ76_09530	NZ_CP009361.1:1909157-1909228(-)	114.797	109.175	1.0515	1	1	UP
gene1871	tRNA-Asn	KQ76_RS09360	KQ76_09535	NZ_CP009361.1:1909230-1909304(-)	204.618	202.789	1.00902	0.692228	0.890987	UP
gene1872	tRNA-Gly	KQ76_RS09365	KQ76_09540	NZ_CP009361.1:1909319-1909392(-)	364.312	319.079	1.14176	0.302039	0.491691	UP
gene1873	tRNA-His	KQ76_RS09370	KQ76_09545	NZ_CP009361.1:1909408-1909483(-)	387.589	319.004	1.215	0.0601157	0.120143	UP
gene1874	tRNA-Phe	KQ76_RS09375	KQ76_09550	NZ_CP009361.1:1909497-1909569(-)	495.225	415.039	1.1932	0.0589932	0.11816	UP
gene1875	tRNA-Asp	KQ76_RS09380	KQ76_09555	NZ_CP009361.1:1909586-1909661(-)	250.713	217.557	1.1524	0.332276	0.529856	UP
gene1876	tRNA-Met	KQ76_RS09385	KQ76_09560	NZ_CP009361.1:1909683-1909756(-)	12.5265	7.32579	1.70992	0.38644	0.594356	UP
gene1877	alpha/beta hydrolase	KQ76_RS09390	KQ76_09565	NZ_CP009361.1:1910228-1910782(-)	83.9275	94.8011	0.885301	0.262364	0.437541	DOWN
gene1878	hypothetical protein	KQ76_RS09395	KQ76_09570	NZ_CP009361.1:1910912-1911100(+)	0.54495	0.47805	1.13994	1	1	UP
gene1879	protoporphyrinogen oxidase	KQ76_RS09400	KQ76_09575	NZ_CP009361.1:1911102-1912502(-)	257.232	354.29	0.726048	5.76209e-06	2.00134e-05	DOWN
gene188	transcriptional antiterminator	KQ76_RS00945	KQ76_00950	NZ_CP009361.1:227440-229536(+)	41.6624	20.8824	1.9951	0.016212	0.0362777	UP
gene1880	ferrochelatase	KQ76_RS09405	KQ76_09580	NZ_CP009361.1:1912526-1913449(-)	275.965	335.428	0.822724	0.00240663	0.00603315	DOWN
gene1881	uroporphyrinogen decarboxylase	KQ76_RS09410	KQ76_09585	NZ_CP009361.1:1913507-1914544(-)	269.917	281.354	0.959349	0.287108	0.470753	DOWN
gene1882	uroporphyrinogen decarboxylase	hypotheticalprotein	KQ76_RS09415	NZ_CP009361.1:1914534-1914641(-)	110.386	101.227	1.09048	0.837184	0.991115	UP
gene1883	signal transduction protein TRAP	KQ76_RS09420	KQ76_09595	NZ_CP009361.1:1914806-1915309(+)	254.832	307.446	0.828869	0.0053442	0.0126977	DOWN
gene1884	multidrug ABC transporter ATP-binding protein	KQ76_RS09425	KQ76_09600	NZ_CP009361.1:1915433-1916656(-)	247.581	225.066	1.10003	0.64617	0.859251	UP
gene1885	multidrug ABC transporter ATP-binding protein	KQ76_RS09430	KQ76_09605	NZ_CP009361.1:1916649-1917389(-)	145.007	119.209	1.21641	0.244182	0.410732	UP
gene1886	cell-cycle regulation protein HIT	KQ76_RS09435	KQ76_09610	NZ_CP009361.1:1917523-1917945(+)	274.716	251.332	1.09304	0.694952	0.892809	UP
gene1887	hypothetical protein	KQ76_RS09440	KQ76_09615	NZ_CP009361.1:1918087-1918452(+)	6540.99	2275.41	2.87465	0	0	UP
gene1888	hypothetical protein	KQ76_RS09445	KQ76_09620	NZ_CP009361.1:1919185-1919742(+)	23.3032	12.6837	1.83725	0.102737	0.193297	UP
gene1889	peptidyl-prolyl cis-trans isomerase	KQ76_RS09450	KQ76_09625	NZ_CP009361.1:1919947-1920909(+)	417.17	592.21	0.704429	3.3487e-10	1.62958e-09	DOWN
gene189	PTS sugar transporter subunit IIA	KQ76_RS00950	KQ76_00955	NZ_CP009361.1:229521-229988(+)	26.134	22.7809	1.14719	0.777728	0.949976	UP
gene1890	3'-5' exoribonuclease	KQ76_RS09455	KQ76_09630	NZ_CP009361.1:1921030-1921971(-)	508.91	802.995	0.633764	1.44399e-19	1.20923e-18	DOWN
gene1891	DNA double-strand break repair Rad50 ATPase	KQ76_RS09460	KQ76_09635	NZ_CP009361.1:1921968-1924904(-)	470.108	686.07	0.685219	6.03689e-13	3.57499e-12	DOWN
gene1892	DNA repair exonuclease	KQ76_RS09465	KQ76_09640	NZ_CP009361.1:1924894-1926090(-)	427.449	456.512	0.936336	0.0864107	0.166245	DOWN
gene1893	hypothetical protein	KQ76_RS09470	KQ76_09645	NZ_CP009361.1:1926387-1926494(-)	13.1129	17.2895	0.758431	0.480203	0.69843	DOWN
gene1894	hypothetical protein	KQ76_RS09475	KQ76_09650	NZ_CP009361.1:1926978-1927322(-)	1462.76	2277.2	0.64235	3.25534e-50	6.04563e-49	DOWN
gene1895	membrane protein	KQ76_RS09480	KQ76_09655	NZ_CP009361.1:1927391-1928515(-)	98.7842	121.379	0.813851	0.0594396	0.118879	DOWN
gene1896	Cro/Cl family transcriptional regulator	KQ76_RS09485	KQ76_09660	NZ_CP009361.1:1928694-1929158(-)	112.465	92.5535	1.21513	0.329218	0.527135	UP
gene1897	LuxR family transcriptional regulator	KQ76_RS09490	KQ76_09665	NZ_CP009361.1:1929516-1930139(-)	51.6628	63.9989	0.807246	0.193296	0.334834	DOWN
gene1898	sensor histidine kinase	KQ76_RS09495	KQ76_09670	NZ_CP009361.1:1930161-1931273(-)	46.2694	49.7623	0.929808	0.612364	0.832962	DOWN
gene1899	hypothetical protein	KQ76_RS09500	KQ76_09675	NZ_CP009361.1:1931436-1932257(+)	201.292	272.556	0.738535	0.00016164	0.000476541	DOWN
gene19	PhoP family transcriptional regulator	KQ76_RS00100	KQ76_00100	NZ_CP009361.1:24931-25632(+)	634.406	759.792	0.834973	2.01062e-05	6.61325e-05	DOWN
gene190	PTS galactitol transporter subunit IIB	KQ76_RS00955	KQ76_00960	NZ_CP009361.1:230011-230289(+)	28.6099	34.435	0.830837	0.382126	0.589048	DOWN
gene1900	fumarate hydratase	KQ76_RS09505	KQ76_09680	NZ_CP009361.1:1932712-1934097(-)	334.531	585.176	0.571676	1.24798e-19	1.0483e-18	DOWN
gene1901	membrane protein	KQ76_RS09510	KQ76_09685	NZ_CP009361.1:1934293-1934688(-)	56.6996	42.742	1.32655	0.271714	0.450382	UP
gene1902	nitrogen fixation protein NifR	KQ76_RS09515	KQ76_RS09515	NZ_CP009361.1:1934955-1935056(+)	1.2622	1e-05	126220	1	1	UP
gene1903	hypothetical protein	KQ76_RS09520	KQ76_09700	NZ_CP009361.1:1935289-1935441(-)	5272.13	1713.53	3.07677	0	0	UP
gene1904	glucosamine-6-phosphate isomerase	KQ76_RS09525	KQ76_09705	NZ_CP009361.1:1935466-1936065(-)	5746.72	2180.78	2.63517	0	0	UP
gene1905	RNA methyltransferase	KQ76_RS09530	KQ76_09710	NZ_CP009361.1:1936224-1936694(-)	105.292	99.3034	1.0603	1	1	UP
gene1906	iron-sulfur cluster-binding protein	KQ76_RS09535	KQ76_09715	NZ_CP009361.1:1936699-1937826(-)	77.9543	78.4701	0.993428	0.749585	0.931013	DOWN
gene1907	iron-sulfur cluster-binding protein	glnQ	KQ76_09720	NZ_CP009361.1:1937977-1938699(-)	52.6374	71.7729	0.733389	0.0493068	0.0999313	DOWN
gene1908	glutamate ABC transporter permease	KQ76_RS09545	KQ76_09725	NZ_CP009361.1:1938692-1940149(-)	22.0755	41.0651	0.537575	0.012589	0.0285212	DOWN
gene1909	membrane protein	KQ76_RS09550	KQ76_09730	NZ_CP009361.1:1940408-1941469(-)	138.394	137.512	1.00641	0.763838	0.94186	UP
gene191	membrane protein	gatC	KQ76_00965	NZ_CP009361.1:230516-231775(+)	15.9807	23.1854	0.689255	0.158842	0.284726	DOWN
gene1910	tRNA-Leu	KQ76_RS09555	KQ76_09735	NZ_CP009361.1:1942016-1942099(-)	34.9449	34.061	1.02595	0.904979	1	UP
gene1911	tRNA-Gly	KQ76_RS09560	KQ76_09740	NZ_CP009361.1:1942228-1942302(-)	193.632	236.921	0.817282	0.0105753	0.0241999	DOWN
gene1912	tRNA-Cys	KQ76_RS09565	KQ76_09745	NZ_CP009361.1:1942310-1942383(-)	326.733	365.068	0.89499	0.0333132	0.0701736	DOWN
gene1913	tRNA-Gln	KQ76_RS09570	KQ76_09750	NZ_CP009361.1:1942389-1942460(-)	513.547	589.794	0.870724	0.00191452	0.0048756	DOWN
gene1914	tRNA-His	KQ76_RS09575	KQ76_09755	NZ_CP009361.1:1942472-1942544(-)	580.232	697.232	0.832193	3.39934e-05	0.000109307	DOWN
gene1915	tRNA-Trp	KQ76_RS09580	KQ76_09760	NZ_CP009361.1:1942547-1942620(-)	635.719	797.29	0.79735	1.85947e-07	7.42156e-07	DOWN
gene1916	tRNA-Tyr	KQ76_RS09585	KQ76_09765	NZ_CP009361.1:1942636-1942716(-)	587.456	749.954	0.783323	9.2067e-08	3.74022e-07	DOWN
gene1917	tRNA-Thr	KQ76_RS09590	KQ76_09770	NZ_CP009361.1:1942722-1942797(-)	543.098	754.91	0.719422	1.35153e-11	7.27747e-11	DOWN
gene1918	tRNA-Phe	KQ76_RS09595	KQ76_09775	NZ_CP009361.1:1942805-1942877(-)	613.035	857.307	0.715071	2.42639e-13	1.48189e-12	DOWN
gene1919	tRNA-Asp	KQ76_RS09600	KQ76_09780	NZ_CP009361.1:1942896-1942971(-)	639.996	849.224	0.753624	1.64847e-10	8.25749e-10	DOWN
gene192	sorbitol dehydrogenase	KQ76_RS00965	KQ76_00970	NZ_CP009361.1:231793-232848(+)	19.458	33.9958	0.572363	0.0409923	0.0845873	DOWN
gene1920	tRNA-Met	KQ76_RS09605	KQ76_09785	NZ_CP009361.1:1942981-1943054(-)	1361.56	1595.8	0.853214	1.56494e-08	6.80298e-08	DOWN
gene1921	tRNA-Ser	KQ76_RS09610	KQ76_09790	NZ_CP009361.1:1943069-1943161(-)	1164.51	1357.21	0.858019	3.68044e-07	1.43333e-06	DOWN
gene1922	tRNA-Asp	KQ76_RS09615	KQ76_09795	NZ_CP009361.1:1943200-1943275(-)	418.081	540.919	0.772908	2.7239e-06	9.81036e-06	DOWN
gene1923	tRNA-Ser	KQ76_RS09620	KQ76_09800	NZ_CP009361.1:1943286-1943375(-)	602.524	752.593	0.800597	6.37627e-07	2.43799e-06	DOWN
gene1924	tRNA-Met	KQ76_RS09625	KQ76_09805	NZ_CP009361.1:1943385-1943458(-)	918.609	1139.57	0.806104	1.90398e-09	8.88526e-09	DOWN
gene1925	tRNA-Met	KQ76_RS09630	KQ76_09810	NZ_CP009361.1:1943484-1943560(-)	586.54	777.569	0.754325	1.20476e-09	5.6707e-09	DOWN
gene1926	tRNA-Ala	KQ76_RS09635	KQ76_09815	NZ_CP009361.1:1943582-1943657(-)	434.343	691.505	0.628113	1.76174e-17	1.34721e-16	DOWN
gene1927	tRNA-Pro	KQ76_RS09640	KQ76_09820	NZ_CP009361.1:1943675-1943748(-)	495.144	800.546	0.618508	6.15358e-21	5.35009e-20	DOWN
gene1928	tRNA-Arg	KQ76_RS09645	KQ76_09825	NZ_CP009361.1:1943758-1943831(-)	596.4	959.271	0.621722	1.98495e-24	1.93533e-23	DOWN
gene1929	tRNA-Leu	KQ76_RS09650	KQ76_09830	NZ_CP009361.1:1943850-1943938(-)	294.232	436.529	0.674025	3.58461e-09	1.63372e-08	DOWN
gene193	hypothetical protein	KQ76_RS00970	KQ76_00975	NZ_CP009361.1:232850-232996(+)	33.1057	50.605	0.654199	0.0395467	0.0818517	DOWN
gene1930	tRNA-Gly	KQ76_RS09655	KQ76_09835	NZ_CP009361.1:1943949-1944023(-)	257.832	406.38	0.63446	1.26494e-10	6.38316e-10	DOWN
gene1931	tRNA-Leu	KQ76_RS09660	KQ76_09840	NZ_CP009361.1:1944027-1944108(-)	600.389	972.195	0.61756	2.51435e-25	2.56126e-24	DOWN
gene1932	tRNA-Lys	KQ76_RS09665	KQ76_09845	NZ_CP009361.1:1944112-1944187(-)	966.6	1585.11	0.609799	6.17828e-42	9.52922e-41	DOWN
gene1933	tRNA-Thr	KQ76_RS09670	KQ76_09850	NZ_CP009361.1:1944193-1944268(-)	728.761	1223.31	0.595729	4.73287e-35	6.06607e-34	DOWN
gene1934	tRNA-Val	KQ76_RS09675	KQ76_09855	NZ_CP009361.1:1944285-1944360(-)	81.3123	178.325	0.455978	1.08374e-10	5.49929e-10	DOWN
gene1935	5S ribosomal RNA	KQ76_RS09680	KQ76_09860	NZ_CP009361.1:1944372-1944486(-)	0.447807	1e-05	44780.7	1	1	UP
gene1936	23S ribosomal RNA	KQ76_RS09685	KQ76_09865	NZ_CP009361.1:1944557-1947483(-)	2.04091	0.761417	2.68041	0.625466	0.84073	UP
gene1937	tRNA-Ala	KQ76_RS09690	KQ76_09870	NZ_CP009361.1:1947696-1947771(-)	94.8643	89.1625	1.06395	1	1	UP
gene1938	tRNA-Ile	KQ76_RS09695	KQ76_09875	NZ_CP009361.1:1947790-1947866(-)	39.7937	30.8994	1.28785	0.408196	0.619442	UP
gene1939	16S ribosomal RNA	KQ76_RS09700	KQ76_09880	NZ_CP009361.1:1947954-1949510(-)	1.02533	0.522262	1.96324	1	1	UP
gene194	iditol 2-dehydrogenase	KQ76_RS00975	KQ76_00980	NZ_CP009361.1:233020-234063(+)	21.852	30.7806	0.709928	0.170644	0.300554	DOWN
gene1940	Fur family transcriptional regulator	KQ76_RS09705	KQ76_09885	NZ_CP009361.1:1950267-1950713(-)	2617.8	2216.34	1.18114	5.51469e-05	0.000172848	UP
gene1941	2-hydroxyacid dehydrogenase	KQ76_RS09710	KQ76_09890	NZ_CP009361.1:1950810-1951760(-)	253.725	426.548	0.594834	3.06302e-13	1.84592e-12	DOWN
gene1942	thiol peroxidase	KQ76_RS09715	KQ76_09895	NZ_CP009361.1:1951766-1952221(-)	349.756	648.245	0.539543	6.26647e-25	6.28951e-24	DOWN
gene1943	glutamate-1-semialdehyde aminotransferase	KQ76_RS09720	KQ76_09900	NZ_CP009361.1:1952302-1953591(+)	190.003	352.744	0.538643	3.83143e-14	2.46693e-13	DOWN
gene1944	membrane protein	KQ76_RS09725	KQ76_09905	NZ_CP009361.1:1953884-1954978(+)	216.855	240.937	0.900049	0.101839	0.192137	DOWN
gene1945	membrane protein	hypotheticalprotein	KQ76_RS09730	NZ_CP009361.1:1955068-1955160(-)	392.048	1248.4	0.314039	2.01034e-113	8.57535e-112	DOWN
gene1946	multidrug ABC transporter ATP-binding protein	KQ76_RS09735	KQ76_09915	NZ_CP009361.1:1955169-1956905(-)	270.074	867.883	0.311187	4.33038e-80	1.29911e-78	DOWN
gene1947	hypothetical protein	KQ76_RS09740	KQ76_09920	NZ_CP009361.1:1957196-1957738(-)	274.276	239.717	1.14416	0.332483	0.529877	UP
gene1948	adenine glycosylase	KQ76_RS09745	KQ76_09925	NZ_CP009361.1:1958041-1959078(-)	53.5071	42.0711	1.27182	0.417081	0.629078	UP
gene1949	metal-dependent hydrolase	KQ76_RS09750	KQ76_09930	NZ_CP009361.1:1959230-1960207(+)	345.899	326.762	1.05857	0.938559	1	UP
gene195	2-C-methyl-D-erythritol 4-phosphate cytidylyltransferase	KQ76_RS00980	KQ76_00985	NZ_CP009361.1:234591-235307(+)	203.262	223.379	0.909941	0.146832	0.266524	DOWN
gene1950	hypothetical protein	KQ76_RS09755	KQ76_09935	NZ_CP009361.1:1960311-1960541(+)	19.0609	6.12773	3.11059	0.0201478	0.0444294	UP
gene1951	membrane protein	KQ76_RS09760	KQ76_09940	NZ_CP009361.1:1960468-1961304(-)	102.257	177.464	0.576213	1.13508e-06	4.22177e-06	DOWN
gene1952	teichoic acid ABC transporter ATP-binding protein	KQ76_RS09765	KQ76_09945	NZ_CP009361.1:1961313-1962830(-)	87.7464	96.5018	0.909272	0.339214	0.536532	DOWN
gene1953	hypothetical protein	KQ76_RS09770	KQ76_09950	NZ_CP009361.1:1962845-1963159(-)	198.716	185.292	1.07245	0.878522	1	UP
gene1954	RecX family transcriptional regulator	KQ76_RS09775	KQ76_09955	NZ_CP009361.1:1963137-1963955(-)	143.427	152.498	0.940516	0.353303	0.55432	DOWN
gene1955	glycosyltransferase	KQ76_RS09780	KQ76_09960	NZ_CP009361.1:1964216-1965025(-)	422.663	501.357	0.843038	0.000788908	0.00211356	DOWN
gene1956	glycosyltransferase	KQ76_RS09785	KQ76_09965	NZ_CP009361.1:1965366-1965881(-)	1031.3	681.487	1.51331	1.01017e-13	6.28192e-13	UP
gene1957	hypothetical protein	KQ76_RS09790	KQ76_09970	NZ_CP009361.1:1966011-1966172(-)	202.018	184.049	1.09763	0.684768	0.884303	UP
gene1958	hypothetical protein	KQ76_RS09795	KQ76_09975	NZ_CP009361.1:1966396-1967547(+)	101.006	111.501	0.905875	0.305478	0.495516	DOWN
gene1959	acyl-CoA hydrolase	KQ76_RS09800	KQ76_09980	NZ_CP009361.1:1967807-1968337(-)	413.583	707.838	0.58429	4.81053e-22	4.29175e-21	DOWN
gene196	ribitol-5-phosphate dehydrogenase	KQ76_RS00985	KQ76_00990	NZ_CP009361.1:235300-236325(+)	86.3316	92.6703	0.931599	0.456295	0.671891	DOWN
gene1960	peptidase M29	KQ76_RS09805	KQ76_09985	NZ_CP009361.1:1968427-1969674(-)	353.366	502.773	0.702836	5.68068e-09	2.54651e-08	DOWN
gene1961	hypothetical protein	KQ76_RS09810	KQ76_09990	NZ_CP009361.1:1969686-1969892(-)	374.043	459.032	0.814853	0.000272974	0.000781972	DOWN
gene1962	protein tyrosine phosphatase	KQ76_RS09815	KQ76_09995	NZ_CP009361.1:1970033-1970497(+)	2427.87	1906.64	1.27338	3.30114e-10	1.61218e-09	UP
gene1963	hypothetical protein	KQ76_RS09820	KQ76_10000	NZ_CP009361.1:1970504-1970779(+)	1730.4	1104.95	1.56604	1.04929e-25	1.0769e-24	UP
gene1964	ribonuclease BN	KQ76_RS09825	KQ76_10005	NZ_CP009361.1:1971057-1972274(+)	817.897	319.543	2.55958	1.25379e-45	2.126e-44	UP
gene1965	LuxR family transcriptional regulator	KQ76_RS09830	KQ76_10010	NZ_CP009361.1:1972387-1973016(-)	360.117	584.798	0.615797	6.64176e-16	4.63734e-15	DOWN
gene1966	sensor histidine kinase	KQ76_RS09835	KQ76_10015	NZ_CP009361.1:1973006-1974049(-)	208.26	297.796	0.699338	6.77666e-06	2.33001e-05	DOWN
gene1967	transporter	KQ76_RS09840	KQ76_10020	NZ_CP009361.1:1974046-1974747(-)	119.061	142.477	0.835651	0.0735433	0.144027	DOWN
gene1968	hypothetical protein	KQ76_RS09845	KQ76_10025	NZ_CP009361.1:1974762-1975148(-)	159.284	192.999	0.825311	0.0289002	0.0613989	DOWN
gene1969	methionine aminopeptidase	KQ76_RS09850	KQ76_10030	NZ_CP009361.1:1975365-1976123(-)	196.119	158.165	1.23997	0.124445	0.230017	UP
gene197	hypothetical protein	KQ76_RS00990	KQ76_00995	NZ_CP009361.1:236347-238041(+)	108.358	117.821	0.919683	0.352742	0.554077	DOWN
gene1970	hypothetical protein	KQ76_RS09855	KQ76_RS09855	NZ_CP009361.1:1976241-1976432(-)	9.1194	11.4508	0.7964	0.672004	0.87989	DOWN
gene1971	hypothetical protein	hypotheticalprotein	KQ76_RS09860	NZ_CP009361.1:1976486-1976692(-)	13.4342	16.5862	0.809961	0.590895	0.80981	DOWN
gene1972	membrane protein	KQ76_RS09865	KQ76_10050	NZ_CP009361.1:1976879-1977865(+)	24.6271	23.3736	1.05363	1	1	UP
gene1973	hypothetical protein	KQ76_RS09870	KQ76_10055	NZ_CP009361.1:1978054-1978506(-)	11.4818	8.84233	1.29851	0.665709	0.875005	UP
gene1974	hypothetical protein	KQ76_RS09875	KQ76_10060	NZ_CP009361.1:1978496-1978606(-)	4.63944	8.13976	0.569972	0.291571	0.477212	DOWN
gene1975	glutamine amidotransferase	KQ76_RS09880	KQ76_10065	NZ_CP009361.1:1978692-1979423(-)	370.299	555.85	0.666184	8.48986e-12	4.64475e-11	DOWN
gene1976	UDP-N-acetylmuramate--alanine ligase	KQ76_RS09885	KQ76_10070	NZ_CP009361.1:1979425-1980738(-)	259.174	282.789	0.916492	0.122205	0.22603	DOWN
gene1977	ferritin	KQ76_RS09890	KQ76_10075	NZ_CP009361.1:1981030-1981530(+)	9490.19	13330.2	0.71193	1.57799e-189	1.05071e-187	DOWN
gene1978	hypothetical protein	KQ76_RS09895	KQ76_10080	NZ_CP009361.1:1981612-1981704(-)	13.0129	8.41984	1.5455	0.408256	0.619188	UP
gene1979	DNA polymerase III subunit epsilon	KQ76_RS09900	KQ76_10085	NZ_CP009361.1:1981921-1982475(+)	638.665	1002.33	0.63718	1.18607e-23	1.12821e-22	DOWN
gene198	hypothetical protein	KQ76_RS00995	KQ76_01000	NZ_CP009361.1:238307-238468(-)	7.78825	8.92359	0.87277	0.810847	0.974301	DOWN
gene1980	DNA polymerase IV	KQ76_RS09905	KQ76_10090	NZ_CP009361.1:1982542-1983612(-)	162.211	169.061	0.959482	0.411264	0.623404	DOWN
gene1981	hypothetical protein	KQ76_RS09910	KQ76_10095	NZ_CP009361.1:1983859-1984389(-)	252.64	239.009	1.05703	1	1	UP
gene1982	RNA methyltransferase	KQ76_RS09915	KQ76_10100	NZ_CP009361.1:1984559-1985920(-)	101.823	121.773	0.836173	0.0946317	0.180031	DOWN
gene1983	lipid kinase	KQ76_RS09920	KQ76_10105	NZ_CP009361.1:1986001-1986948(-)	178.721	158.591	1.12693	0.54966	0.765988	UP
gene1984	hypothetical protein	KQ76_RS09925	KQ76_10110	NZ_CP009361.1:1987700-1987846(-)	2.45228	4.50732	0.544065	0.497873	0.71839	DOWN
gene1985	aspartyl/glutamyl-tRNA amidotransferase subunit B	KQ76_RS09930	KQ76_10115	NZ_CP009361.1:1987885-1989312(-)	279.109	453.655	0.615244	1.31158e-12	7.53816e-12	DOWN
gene1986	aspartyl/glutamyl-tRNA amidotransferase subunit B	gatA	KQ76_10120	NZ_CP009361.1:1989325-1990782(-)	165.143	193.592	0.853043	0.0575341	0.115322	DOWN
gene1987	glutamyl-tRNA amidotransferase subunit C	KQ76_RS09940	KQ76_10125	NZ_CP009361.1:1990784-1991086(-)	95.4324	86.1767	1.1074	0.767697	0.945764	UP
gene1988	proline:sodium symporter	KQ76_RS09945	KQ76_10130	NZ_CP009361.1:1991453-1992991(+)	118.756	222.855	0.532885	1.00861e-09	4.78038e-09	DOWN
gene1989	hypothetical protein	KQ76_RS09950	KQ76_10135	NZ_CP009361.1:1993080-1994279(-)	255.043	461.319	0.552856	4.78855e-17	3.59141e-16	DOWN
gene199	CDP-glycerol:glycerophosphate glycerophosphotransferase	KQ76_RS01000	KQ76_01005	NZ_CP009361.1:239011-240180(+)	86.1157	106.748	0.806716	0.0845188	0.16318	DOWN
gene1990	CDP-glycerol:glycerophosphate glycerophosphotransferase	ligA	KQ76_10140	NZ_CP009361.1:1994292-1996295(-)	116.821	250.901	0.465605	6.39094e-14	4.02011e-13	DOWN
gene1991	ATP-dependent DNA helicase PcrA	KQ76_RS09960	KQ76_10145	NZ_CP009361.1:1996299-1998491(-)	102.338	174.001	0.588147	2.48235e-06	9.01174e-06	DOWN
gene1992	geranylgeranylglyceryl phosphate synthase	KQ76_RS09965	KQ76_10150	NZ_CP009361.1:1998488-1999180(-)	69.3325	65.4928	1.05863	1	1	UP
gene1993	hypothetical protein	KQ76_RS09970	KQ76_10155	NZ_CP009361.1:1999363-1999665(-)	312.981	410.706	0.762055	1.83216e-05	6.05544e-05	DOWN
gene1994	adenylosuccinate lyase	KQ76_RS09975	KQ76_10160	NZ_CP009361.1:1999774-2001069(-)	202.157	287.693	0.702682	1.1365e-05	3.8257e-05	DOWN
gene1995	cysteine protease	KQ76_RS09980	KQ76_10165	NZ_CP009361.1:2001920-2003086(+)	3.41995	4.80016	0.712465	0.748395	0.934211	DOWN
gene1996	staphostatin A	KQ76_RS09985	KQ76_10170	NZ_CP009361.1:2003117-2003440(+)	26.2257	34.8578	0.752364	0.253437	0.424729	DOWN
gene1997	hypothetical protein	KQ76_RS09990	KQ76_10175	NZ_CP009361.1:2003734-2003907(-)	179.058	230.033	0.778405	0.00258961	0.00646811	DOWN
gene1998	membrane protein	KQ76_RS09995	KQ76_10180	NZ_CP009361.1:2003888-2004490(-)	124.816	186.097	0.670704	8.77068e-05	0.000267829	DOWN
gene1999	NAD synthetase	KQ76_RS10000	KQ76_10185	NZ_CP009361.1:2004760-2005581(-)	132.942	193.087	0.688509	0.000130622	0.00039273	DOWN
gene2	RNA-binding protein	KQ76_RS00015	KQ76_00015	NZ_CP009361.1:3706-3942(+)	959.119	873.524	1.09799	0.350052	0.550167	UP
gene20	sensor histidine kinase	KQ76_RS00105	KQ76_00105	NZ_CP009361.1:25645-27501(+)	443.291	635.947	0.697058	2.76116e-11	1.44683e-10	DOWN
gene200	2-C-methyl-D-erythritol 4-phosphate cytidylyltransferase	KQ76_RS01005	KQ76_01010	NZ_CP009361.1:240456-241172(+)	211.665	347.376	0.609326	2.36507e-10	1.17394e-09	DOWN
gene2000	nicotinate phosphoribosyltransferase	KQ76_RS10005	KQ76_10190	NZ_CP009361.1:2005574-2007043(-)	81.7659	101.497	0.805601	0.0765921	0.149461	DOWN
gene2001	nitric oxide synthase	KQ76_RS10010	KQ76_10195	NZ_CP009361.1:2007227-2008303(+)	116.097	96.2518	1.20618	0.338545	0.535785	UP
gene2002	prephenate dehydratase	KQ76_RS10015	KQ76_10200	NZ_CP009361.1:2008323-2009117(+)	115.692	95.8823	1.2066	0.33624	0.533063	UP
gene2003	hypothetical protein	KQ76_RS10020	KQ76_10205	NZ_CP009361.1:2009189-2009296(+)	0.476831	2.2309	0.21374	0.363004	0.567259	DOWN
gene2004	C4-dicarboxylate ABC transporter	KQ76_RS10025	KQ76_10210	NZ_CP009361.1:2009307-2010869(-)	125.565	128.581	0.976546	0.57326	0.789607	DOWN
gene2005	pectate lyase	KQ76_RS10030	KQ76_10215	NZ_CP009361.1:2011074-2012171(-)	68.2182	52.6364	1.29603	0.277078	0.45733	UP
gene2006	isochorismatase	KQ76_RS10035	KQ76_10220	NZ_CP009361.1:2012544-2013104(+)	592.408	733.441	0.807711	1.95308e-06	7.16653e-06	DOWN
gene2007	pyrophosphatase	KQ76_RS10040	KQ76_10225	NZ_CP009361.1:2013157-2014086(+)	541.53	598.651	0.904584	0.0117915	0.0267366	DOWN
gene2008	hypothetical protein	KQ76_RS10045	KQ76_10230	NZ_CP009361.1:2014278-2014406(-)	1.39723	0.700398	1.9949	1	1	UP
gene2009	aldehyde dehydrogenase	KQ76_RS10050	KQ76_10235	NZ_CP009361.1:2014503-2015882(+)	319.548	726.892	0.439608	1.10833e-41	1.69036e-40	DOWN
gene201	ribitol-5-phosphate dehydrogenase	KQ76_RS01010	KQ76_01015	NZ_CP009361.1:241165-242190(+)	333.054	645.287	0.516133	2.98854e-27	3.2121e-26	DOWN
gene2010	hypothetical protein	KQ76_RS10055	KQ76_10240	NZ_CP009361.1:2016002-2017030(-)	248.781	177.6	1.40079	0.00364056	0.00885804	UP
gene2011	hypothetical protein	KQ76_RS10060	KQ76_10245	NZ_CP009361.1:2017301-2017702(+)	11.081	12.811	0.864958	0.842335	0.995486	DOWN
gene2012	hypothetical protein	KQ76_RS10065	KQ76_10250	NZ_CP009361.1:2017759-2017932(-)	1105.28	715.888	1.54393	5.06269e-16	3.56215e-15	UP
gene2013	choloylglycine hydrolase	KQ76_RS10070	KQ76_10255	NZ_CP009361.1:2018383-2019423(+)	57.0136	49.3851	1.15447	0.631328	0.846525	UP
gene2014	hypothetical protein	KQ76_RS10075	KQ76_10260	NZ_CP009361.1:2019480-2020322(-)	163.748	154.587	1.05926	0.955413	1	UP
gene2015	hypothetical protein	KQ76_RS10080	KQ76_10265	NZ_CP009361.1:2020319-2020876(-)	132.528	100.768	1.31518	0.0893427	0.171162	UP
gene2016	membrane protein	KQ76_RS10085	KQ76_10270	NZ_CP009361.1:2020936-2021460(-)	123.791	107.389	1.15273	0.512011	0.731062	UP
gene2017	thioredoxin	KQ76_RS10090	KQ76_10275	NZ_CP009361.1:2021581-2022144(+)	1126.01	821.172	1.37123	6.22373e-09	2.78081e-08	UP
gene2018	membrane protein	KQ76_RS10095	KQ76_10280	NZ_CP009361.1:2022208-2022948(-)	36.0346	43.0825	0.836408	0.31992	0.513452	DOWN
gene2019	antibiotic ABC transporter ATP-binding protein	KQ76_RS10100	KQ76_10285	NZ_CP009361.1:2022948-2023820(-)	88.6906	138.718	0.639358	0.000253061	0.000730292	DOWN
gene202	hypothetical protein	KQ76_RS01015	KQ76_01020	NZ_CP009361.1:242212-243900(+)	326.717	639.931	0.51055	9.36614e-28	1.02278e-26	DOWN
gene2020	membrane protein	KQ76_RS10105	KQ76_10290	NZ_CP009361.1:2023817-2024497(-)	21.6276	28.8788	0.748907	0.264657	0.440558	DOWN
gene2021	sodium ABC transporter ATP-binding protein	KQ76_RS10110	KQ76_10295	NZ_CP009361.1:2024498-2025394(-)	66.3673	86.7924	0.764667	0.0634074	0.125984	DOWN
gene2022	GntR family transcriptional regulator	KQ76_RS10115	KQ76_10300	NZ_CP009361.1:2025391-2025771(-)	105.361	132.642	0.794327	0.0381702	0.0793637	DOWN
gene2023	membrane protein	KQ76_RS10120	KQ76_10305	NZ_CP009361.1:2026029-2026205(-)	7.71012	24.3319	0.316873	0.00251197	0.00627993	DOWN
gene2024	hypothetical protein	KQ76_RS10125	KQ76_10310	NZ_CP009361.1:2026447-2026545(-)	384.413	340.111	1.13026	0.35329	0.554618	UP
gene2025	hypothetical protein	KQ76_RS10130	KQ76_10315	NZ_CP009361.1:2026745-2028031(+)	457.658	424.354	1.07848	0.736374	0.92258	UP
gene2026	membrane protein	KQ76_RS10135	KQ76_10320	NZ_CP009361.1:2028302-2030371(-)	7.83662	7.31832	1.07082	1	1	UP
gene2027	hypothetical protein	KQ76_RS10140	KQ76_RS10140	NZ_CP009361.1:2030757-2030942(+)	5.9527	6.96256	0.854959	0.786103	0.958063	DOWN
gene2028	phosphodiesterase	KQ76_RS10145	KQ76_10330	NZ_CP009361.1:2030928-2031752(+)	7.58422	12.7405	0.595286	0.277235	0.457312	DOWN
gene2029	gamma-hemolysin subunit B	KQ76_RS10150	KQ76_10335	NZ_CP009361.1:2032009-2033028(-)	7.06832	5.46242	1.29399	0.791437	0.959424	UP
gene203	glycosyltransferase family 2	KQ76_RS01020	KQ76_01025	NZ_CP009361.1:243933-245657(+)	552.415	808.064	0.683627	3.72348e-15	2.54127e-14	DOWN
gene2030	succinyl-diaminopimelate desuccinylase	KQ76_RS10155	KQ76_10340	NZ_CP009361.1:2033050-2034105(-)	4.02326	2.16752	1.85616	0.727242	0.916607	UP
gene2031	succinyl-diaminopimelate desuccinylase	KQ76_RS10160	KQ76_10345	NZ_CP009361.1:2034537-2035760(+)	148.203	64.7124	2.29018	6.90455e-08	2.84305e-07	UP
gene2032	potassium transporter KtrB	KQ76_RS10165	KQ76_10350	NZ_CP009361.1:2036199-2037506(+)	19.8826	29.5645	0.672514	0.120884	0.224653	DOWN
gene2034	hypothetical protein	KQ76_RS10175	KQ76_10360	NZ_CP009361.1:2038084-2038425(-)	0.376446	1e-05	37644.6	1	1	UP
gene2035	hypothetical protein	KQ76_RS10180	KQ76_10365	NZ_CP009361.1:2038415-2038711(-)	0.52018	1e-05	52018	1	1	UP
gene2036	hypothetical protein	KQ76_RS10185	KQ76_10370	NZ_CP009361.1:2038708-2038887(-)	0.429148	1e-05	42914.8	1	1	UP
gene2037	permease	KQ76_RS10190	KQ76_10375	NZ_CP009361.1:2040019-2040954(+)	86.2423	90.7375	0.950459	0.549064	0.765549	DOWN
gene2038	hypothetical protein	KQ76_RS10195	KQ76_10380	NZ_CP009361.1:2041817-2042011(-)	323.38	341.945	0.945706	0.187495	0.325818	DOWN
gene2039	CAAX protease	KQ76_RS10200	KQ76_10385	NZ_CP009361.1:2042236-2043204(-)	0.212581	1e-05	21258.1	1	1	UP
gene204	cell wall biosynthesis protein ScdA	KQ76_RS01025	KQ76_01030	NZ_CP009361.1:245797-246471(+)	668.518	224.428	2.97876	2.97272e-47	5.20226e-46	UP
gene2040	hypothetical protein	KQ76_RS10205	KQ76_10390	NZ_CP009361.1:2043481-2044050(-)	228.262	141.128	1.61741	6.00189e-05	0.000186619	UP
gene2041	hypothetical protein	KQ76_RS10210	KQ76_10395	NZ_CP009361.1:2044047-2044388(-)	321.711	175.947	1.82845	2.00316e-09	9.33213e-09	UP
gene2042	hypothetical protein	KQ76_RS10215	KQ76_10400	NZ_CP009361.1:2044391-2044918(-)	287.139	129.139	2.2235	2.66184e-13	1.61127e-12	UP
gene2043	hypothetical protein	KQ76_RS10220	KQ76_10405	NZ_CP009361.1:2044969-2045187(-)	732.139	470.46	1.55622	1.96034e-11	1.04322e-10	UP
gene2044	pathogenicity island protein	KQ76_RS10225	KQ76_10410	NZ_CP009361.1:2045188-2045784(-)	238.425	149.678	1.59293	5.86242e-05	0.00018249	UP
gene2045	hypothetical protein	KQ76_RS10230	KQ76_10415	NZ_CP009361.1:2045796-2046137(-)	18.0694	12.4167	1.45525	0.381845	0.589281	UP
gene2046	pathogenicity island protein	KQ76_RS10235	KQ76_10420	NZ_CP009361.1:2046484-2047125(-)	27.7944	24.863	1.1179	0.891004	1	UP
gene2047	hypothetical protein	KQ76_RS10240	KQ76_10425	NZ_CP009361.1:2047122-2047406(-)	17.708	13.4206	1.31946	0.600284	0.819387	UP
gene2048	hypothetical protein	KQ76_RS10245	KQ76_10430	NZ_CP009361.1:2047408-2047770(-)	8.37016	7.30112	1.14642	1	1	UP
gene2049	hypothetical protein	KQ76_RS10250	KQ76_10435	NZ_CP009361.1:2048067-2049536(-)	4.11632	5.08098	0.810142	0.769506	0.947137	DOWN
gene205	sensor histidine kinase	KQ76_RS01030	KQ76_01035	NZ_CP009361.1:246722-248476(+)	32.4685	27.9205	1.16289	0.701831	0.899107	UP
gene2050	hypothetical protein	KQ76_RS10255	KQ76_10440	NZ_CP009361.1:2049553-2050422(-)	3.40359	2.5963	1.31094	1	1	UP
gene2051	hypothetical protein	KQ76_RS10260	KQ76_10445	NZ_CP009361.1:2050486-2050803(-)	2.67206	1.98887	1.34351	1	1	UP
gene2052	hypothetical protein	KQ76_RS10265	KQ76_10450	NZ_CP009361.1:2050806-2051015(-)	9.68649	9.89563	0.978866	1	1	DOWN
gene2053	hypothetical protein	KQ76_RS10270	KQ76_10460	NZ_CP009361.1:2051151-2051468(-)	3.15788	2.27299	1.38931	1	1	UP
gene2056	hypothetical protein	KQ76_RS10285	KQ76_10475	NZ_CP009361.1:2052493-2053155(+)	2.91277	1.86245	1.56395	1	1	UP
gene2057	hypothetical protein	KQ76_RS10290	KQ76_10480	NZ_CP009361.1:2053168-2054340(+)	82.054	31.9144	2.57107	5.8246e-06	2.01791e-05	UP
gene2058	hypothetical protein	groEL	KQ76_10485	NZ_CP009361.1:2054409-2056025(-)	657.114	567.197	1.15853	0.0918112	0.175153	UP
gene2059	molecular chaperone GroES	KQ76_RS10300	KQ76_10490	NZ_CP009361.1:2056101-2056385(-)	456.975	231.849	1.971	1.39087e-15	9.61286e-15	UP
gene206	LytR family transcriptional regulator	KQ76_RS01035	KQ76_01040	NZ_CP009361.1:248479-249219(+)	11.8841	12.6809	0.937166	0.842335	0.995486	DOWN
gene2060	CAAX amino terminal protease	KQ76_RS10305	KQ76_10495	NZ_CP009361.1:2056560-2057303(+)	45.9604	25.7858	1.78239	0.0338727	0.0711326	UP
gene2061	CAAX amino terminal protease	serine-aspartaterepeatfamilyprotein%2CSdrH	KQ76_RS10310	NZ_CP009361.1:2057328-2058513(-)	269.43	177.681	1.51637	0.000150298	0.000446479	UP
gene2062	nitroreductase	KQ76_RS10315	KQ76_10505	NZ_CP009361.1:2058710-2059336(+)	45.9127	48.0817	0.954889	0.60877	0.829727	DOWN
gene2063	hydrolase	KQ76_RS10320	KQ76_10510	NZ_CP009361.1:2059697-2060482(+)	87.5987	105.103	0.833452	0.113884	0.212656	DOWN
gene2064	delta-hemolysin	KQ76_RS10325	KQ76_10515	NZ_CP009361.1:2061084-2061218(-)	17.1659	21.6397	0.793261	0.434933	0.650612	DOWN
gene2065	histidine kinase	KQ76_RS10330	KQ76_10520	NZ_CP009361.1:2061454-2062017(+)	66.0158	62.2634	1.06027	1	1	UP
gene2066	hypothetical protein	KQ76_RS10335	KQ76_10525	NZ_CP009361.1:2062021-2062161(+)	15.5224	0.427193	36.3357	0.000292858	0.000833683	UP
gene2067	histidine kinase	KQ76_RS10340	KQ76_10530	NZ_CP009361.1:2062186-2063478(+)	130.656	111.245	1.17449	0.441326	0.658012	UP
gene2068	histidine kinase	KQ76_RS10345	KQ76_10535	NZ_CP009361.1:2063497-2064213(+)	177.333	155.458	1.14071	0.476852	0.694666	UP
gene2069	fructokinase	KQ76_RS10350	KQ76_10540	NZ_CP009361.1:2064587-2065546(-)	148.995	308.952	0.48226	8.88707e-16	6.18921e-15	DOWN
gene207	murein hydrolase regulator LrgA	KQ76_RS01040	KQ76_01045	NZ_CP009361.1:249338-249775(+)	14.5205	8.80135	1.6498	0.311082	0.502517	UP
gene2070	sucrose-6-phosphate hydrolase	KQ76_RS10355	KQ76_10545	NZ_CP009361.1:2065543-2067027(-)	220.747	318.329	0.693455	1.64473e-06	6.06771e-06	DOWN
gene2071	LacI family transcriptional regulator	KQ76_RS10360	KQ76_10550	NZ_CP009361.1:2067176-2068126(-)	159.313	140.673	1.1325	0.52617	0.745044	UP
gene2072	ammonia permease	KQ76_RS10365	KQ76_10555	NZ_CP009361.1:2068310-2069560(-)	0.452818	0.674084	0.671753	1	1	DOWN
gene2073	oxidoreductase	KQ76_RS10370	KQ76_10560	NZ_CP009361.1:2069769-2069993(-)	7.32413	36.4083	0.201167	7.00223e-06	2.40152e-05	DOWN
gene2074	membrane protein	KQ76_RS10375	KQ76_10565	NZ_CP009361.1:2070053-2071132(-)	4.29148	30.2287	0.141967	5.25271e-06	1.82907e-05	DOWN
gene2075	redox-sensing transcriptional repressor Rex	KQ76_RS10380	KQ76_10570	NZ_CP009361.1:2071438-2072073(-)	336.477	420.598	0.799996	0.000205932	0.000601277	DOWN
gene2076	ABC transporter ATP-binding protein	KQ76_RS10385	KQ76_10575	NZ_CP009361.1:2072326-2074254(+)	47.9872	56.253	0.85306	0.283144	0.465371	DOWN
gene2077	hypothetical protein	KQ76_RS10390	KQ76_10580	NZ_CP009361.1:2074399-2074515(-)	15.4053	23.9393	0.643517	0.158842	0.284726	DOWN
gene2078	DNA mismatch repair protein MutS	KQ76_RS10395	KQ76_10585	NZ_CP009361.1:2074625-2076235(+)	6.24942	6.59922	0.946994	1	1	DOWN
gene2079	tRNA threonylcarbamoyladenosine modification protein TsaD	KQ76_RS10400	KQ76_10595	NZ_CP009361.1:2076549-2077574(-)	97.65	141.897	0.688176	0.00150311	0.00387122	DOWN
gene208	antiholin	KQ76_RS01045	KQ76_01050	NZ_CP009361.1:249768-250469(+)	39.8338	19.0055	2.0959	0.0195616	0.0432415	UP
gene2080	alanine acetyltransferase	KQ76_RS10405	KQ76_10600	NZ_CP009361.1:2077567-2078031(-)	97.5136	85.2995	1.14319	0.606183	0.826613	UP
gene2081	hypothetical protein	KQ76_RS10410	KQ76_10605	NZ_CP009361.1:2078004-2078666(-)	60.3914	53.8292	1.12191	0.710184	0.905559	UP
gene2082	ATPase	KQ76_RS10415	KQ76_10610	NZ_CP009361.1:2078647-2079141(-)	85.3095	75.3232	1.13258	0.694472	0.892612	UP
gene2083	hypothetical protein	KQ76_RS10420	KQ76_10615	NZ_CP009361.1:2079146-2079301(+)	0.825285	0.386117	2.1374	1	1	UP
gene2084	dihydroxy-acid dehydratase	KQ76_RS10425	KQ76_10625	NZ_CP009361.1:2079619-2081307(+)	4.71072	6.61543	0.712081	0.57276	0.791314	DOWN
gene2085	acetolactate synthase	KQ76_RS10430	KQ76_10630	NZ_CP009361.1:2081335-2083104(+)	4.64062	9.34141	0.496779	0.200699	0.346121	DOWN
gene2086	acetolactate synthase	KQ76_RS10435	KQ76_10635	NZ_CP009361.1:2083104-2083358(+)	4.94783	11.9287	0.414782	0.089654	0.171638	DOWN
gene2087	ketol-acid reductoisomerase	KQ76_RS10440	KQ76_10640	NZ_CP009361.1:2083495-2084499(+)	8.78793	10.069	0.87277	0.657566	0.869745	DOWN
gene2088	2-isopropylmalate synthase	KQ76_RS10445	KQ76_10645	NZ_CP009361.1:2084529-2086058(+)	5.63783	6.41711	0.878562	0.786103	0.958063	DOWN
gene2089	3-isopropylmalate dehydrogenase	KQ76_RS10450	KQ76_10650	NZ_CP009361.1:2086061-2087107(+)	6.22203	7.16253	0.868693	0.799596	0.963751	DOWN
gene209	hypothetical protein	KQ76_RS01050	KQ76_01055	NZ_CP009361.1:250816-253101(+)	7.64807	4.0973	1.86661	0.582615	0.799667	UP
gene2090	3-isopropylmalate dehydratase large subunit	KQ76_RS10455	KQ76_10655	NZ_CP009361.1:2087121-2088491(+)	5.97239	5.25018	1.13756	1	1	UP
gene2091	3-isopropylmalate dehydratase large subunit	leuD	KQ76_10660	NZ_CP009361.1:2088492-2089064(+)	7.01017	5.93933	1.1803	0.791437	0.959424	UP
gene2092	threonine dehydratase	KQ76_RS10465	KQ76_10665	NZ_CP009361.1:2089079-2090347(+)	5.13355	4.55673	1.12659	1	1	UP
gene2093	hypothetical protein	KQ76_RS10470	KQ76_10670	NZ_CP009361.1:2090424-2090840(-)	1e-05	0.0722233	0.000138459	1	1	DOWN
gene2095	23S ribosomal RNA	KQ76_RS10480	KQ76_10680	NZ_CP009361.1:2091353-2094279(-)	1.82098	0.854022	2.13225	1	1	UP
gene2096	16S ribosomal RNA	KQ76_RS10485	KQ76_10685	NZ_CP009361.1:2094641-2096197(-)	0.942638	0.677007	1.39236	1	1	UP
gene2097	tRNA-Gly	KQ76_RS10490	KQ76_10690	NZ_CP009361.1:2096315-2096388(-)	35.8397	7.32579	4.89226	3.17267e-05	0.000102502	UP
gene2098	tRNA-Leu	KQ76_RS10495	KQ76_10695	NZ_CP009361.1:2096407-2096492(-)	54.4918	12.9574	4.20547	5.86005e-07	2.25323e-06	UP
gene2099	hypothetical protein	KQ76_RS10500	KQ76_10700	NZ_CP009361.1:2097139-2097594(-)	150.879	323.363	0.466595	1.22168e-17	9.39486e-17	DOWN
gene21	hypothetical protein	KQ76_RS00110	KQ76_00110	NZ_CP009361.1:27494-28828(+)	363.011	766.87	0.473367	3.31645e-38	4.59589e-37	DOWN
gene210	GntR family transcriptional regulator	KQ76_RS01055	KQ76_01060	NZ_CP009361.1:253327-254031(-)	242.916	236.622	1.0266	0.819435	0.97859	UP
gene2100	S1 RNA-binding protein	KQ76_RS10505	KQ76_10705	NZ_CP009361.1:2097587-2099737(-)	113.853	185.757	0.612913	4.53985e-06	1.60127e-05	DOWN
gene2101	RNA polymerase sigma factor SigB	KQ76_RS10510	KQ76_10710	NZ_CP009361.1:2100172-2100942(-)	2361.12	827.694	2.85265	3.91685e-153	2.18225e-151	UP
gene2102	serine-protein kinase	KQ76_RS10515	KQ76_10715	NZ_CP009361.1:2100917-2101396(-)	1444.08	645.699	2.23647	1.12265e-61	2.55403e-60	UP
gene2103	anti-sigma-B factor antagonist	KQ76_RS10520	KQ76_10720	NZ_CP009361.1:2101398-2101724(-)	1411.62	884.633	1.59571	7.01225e-23	6.4456e-22	UP
gene2104	serine phosphatase	KQ76_RS10525	KQ76_10725	NZ_CP009361.1:2101843-2102844(-)	258.748	220.679	1.17251	0.235585	0.398233	UP
gene2105	hypothetical protein	KQ76_RS10530	KQ76_10730	NZ_CP009361.1:2102996-2103229(+)	0.440152	0.643528	0.683967	1	1	DOWN
gene2106	PemK family transcriptional regulator	KQ76_RS10535	KQ76_10735	NZ_CP009361.1:2103194-2103556(-)	535.052	510.332	1.04844	0.975344	1	UP
gene2107	antitoxin MazE	KQ76_RS10540	KQ76_10740	NZ_CP009361.1:2103553-2103723(-)	964.755	797.311	1.21001	0.00337192	0.00829311	UP
gene2108	alanine racemase	KQ76_RS10545	KQ76_10745	NZ_CP009361.1:2103808-2104956(-)	150.28	261.513	0.574657	2.07276e-09	9.63993e-09	DOWN
gene2109	4'-phosphopantetheinyl transferase	KQ76_RS10550	KQ76_10750	NZ_CP009361.1:2105022-2105381(-)	215.003	422.727	0.50861	7.07446e-19	5.81725e-18	DOWN
gene211	hypothetical protein	KQ76_RS01060	KQ76_01065	NZ_CP009361.1:254178-254969(+)	6.01458	5.58992	1.07597	1	1	UP
gene2110	membrane protein	KQ76_RS10555	KQ76_10755	NZ_CP009361.1:2105385-2105879(-)	158.915	295.391	0.537981	3.51837e-12	1.98044e-11	DOWN
gene2111	hypothetical protein	KQ76_RS10560	KQ76_10760	NZ_CP009361.1:2105869-2107446(-)	129.397	191.181	0.676832	0.000113112	0.000340836	DOWN
gene2112	hypothetical protein	KQ76_RS10565	KQ76_10765	NZ_CP009361.1:2107439-2107918(-)	104.873	110.116	0.95239	0.454471	0.670289	DOWN
gene2113	potassium-transporting ATPase subunit C	KQ76_RS10570	KQ76_10770	NZ_CP009361.1:2108127-2108687(-)	11.6581	17.0717	0.682891	0.273398	0.452349	DOWN
gene2114	potassium-transporting ATPase subunit B	KQ76_RS10575	KQ76_10775	NZ_CP009361.1:2108707-2110734(-)	5.19295	6.8016	0.763489	0.786103	0.958063	DOWN
gene2115	potassium-transporting ATPase subunit A	KQ76_RS10580	KQ76_10780	NZ_CP009361.1:2110753-2112429(-)	1.58148	2.24487	0.704486	0.680104	0.886669	DOWN
gene2116	ATPase	KQ76_RS10585	KQ76_10785	NZ_CP009361.1:2112453-2112563(-)	2.31972	2.71325	0.854959	1	1	DOWN
gene2117	histidine kinase	KQ76_RS10590	KQ76_10790	NZ_CP009361.1:2112701-2115358(+)	7.24611	7.56894	0.957349	1	1	DOWN
gene2118	PhoB family transcriptional regulator	KQ76_RS10595	KQ76_10795	NZ_CP009361.1:2115358-2116053(+)	19.6446	9.82268	1.99993	0.101867	0.192057	UP
gene2119	DEAD/DEAH box helicase	KQ76_RS10600	KQ76_10800	NZ_CP009361.1:2116409-2117929(-)	1408.94	2648.43	0.531993	8.17885e-100	2.93793e-98	DOWN
gene212	aryl-phospho-beta-D-glucosidase	KQ76_RS01065	KQ76_01070	NZ_CP009361.1:254985-256421(+)	15.8579	16.7667	0.945798	0.862157	1	DOWN
gene2120	UDP-N-acetylmuramoylalanyl-D-glutamyl-2%2C 6-diaminopimelate-D-alanyl-D-alanyl ligase	KQ76_RS10605	KQ76_10805	NZ_CP009361.1:2118446-2119804(-)	365.221	554.408	0.658759	2.83268e-12	1.59777e-11	DOWN
gene2121	UDP-N-acetylmuramoylalanyl-D-glutamyl-2%2C 6-diaminopimelate-D-alanyl-D-alanyl ligase	ddl	KQ76_10810	NZ_CP009361.1:2119819-2120889(-)	433.476	528.695	0.819898	0.000139635	0.000416617	DOWN
gene2122	cell division protein FtsW	KQ76_RS10615	KQ76_10815	NZ_CP009361.1:2121207-2122409(+)	168.748	116.213	1.45207	0.00913141	0.0210015	UP
gene2123	transposase	KQ76_RS10620	KQ76_10820	NZ_CP009361.1:2122570-2122719(-)	1e-05	0.602342	1.66019e-05	1	1	DOWN
gene2124	hypothetical protein	KQ76_RS10625	KQ76_10825	NZ_CP009361.1:2123665-2123802(-)	19524.2	8703.19	2.24334	0	0	UP
gene2125	hypothetical protein	KQ76_RS10630	KQ76_10830	NZ_CP009361.1:2123930-2124139(-)	71.116	86.9094	0.818277	0.153075	0.276385	DOWN
gene2126	hypothetical protein	KQ76_RS10635	KQ76_10835	NZ_CP009361.1:2124151-2124444(-)	39.4992	49.7855	0.793387	0.2069	0.354796	DOWN
gene2127	phospholipase D	KQ76_RS10640	KQ76_10840	NZ_CP009361.1:2124610-2126094(+)	193.871	184.658	1.04989	1	1	UP
gene2128	phosphohydrolase	KQ76_RS10645	KQ76_10845	NZ_CP009361.1:2126122-2126769(+)	137.884	146.217	0.943009	0.343739	0.543374	DOWN
gene2129	phosphohydrolase	hypotheticalprotein	KQ76_RS10650	NZ_CP009361.1:2126829-2126907(-)	4.23716	3.43106	1.23494	1	1	UP
gene213	hypothetical protein	KQ76_RS01070	KQ76_01075	NZ_CP009361.1:256470-256679(+)	21.8253	16.7795	1.30071	0.527449	0.744923	UP
gene2130	membrane protein	KQ76_RS10655	KQ76_10855	NZ_CP009361.1:2127382-2128254(-)	1043.94	1292.52	0.807676	2.24668e-10	1.1172e-09	DOWN
gene2131	membrane protein	thiE	KQ76_10860	NZ_CP009361.1:2128340-2128981(-)	86.4714	120.703	0.716397	0.00678323	0.0158955	DOWN
gene2132	hydroxyethylthiazole kinase	KQ76_RS10665	KQ76_10865	NZ_CP009361.1:2128983-2129774(-)	108.815	146.973	0.740374	0.00587623	0.0139134	DOWN
gene2133	phosphomethylpyrimidine kinase	KQ76_RS10670	KQ76_10870	NZ_CP009361.1:2129758-2130588(-)	109.874	138.191	0.795091	0.026497	0.0569133	DOWN
gene2134	thiaminase	KQ76_RS10675	KQ76_10875	NZ_CP009361.1:2130581-2131270(-)	98.4429	107.461	0.916077	0.331147	0.528983	DOWN
gene2135	hypothetical protein	KQ76_RS10680	KQ76_10880	NZ_CP009361.1:2131370-2131495(-)	62.9417	115.927	0.542943	1.77315e-05	5.88177e-05	DOWN
gene2136	transglycosylase	KQ76_RS10685	KQ76_10885	NZ_CP009361.1:2131795-2132490(-)	11.0617	12.0728	0.916246	0.842335	0.995486	DOWN
gene2137	single-stranded DNA-binding protein	KQ76_RS10690	KQ76_10890	NZ_CP009361.1:2132879-2133274(-)	61.4462	54.4542	1.1284	0.712649	0.908278	UP
gene2138	hypothetical protein	KQ76_RS10695	KQ76_10895	NZ_CP009361.1:2133468-2133908(+)	351.726	228.166	1.54154	6.97539e-06	2.39532e-05	UP
gene2139	3-hydroxyacyl-ACP dehydratase	KQ76_RS10700	KQ76_10900	NZ_CP009361.1:2133965-2134405(-)	944.126	695.562	1.35736	2.69489e-07	1.06009e-06	UP
gene214	hypothetical protein	KQ76_RS01075	KQ76_01080	NZ_CP009361.1:256916-257677(-)	5.50797	2.01571	2.73251	0.509035	0.728718	UP
gene2140	UDP-N-acetylglucosamine 1-carboxyvinyltransferase	KQ76_RS10705	KQ76_10905	NZ_CP009361.1:2134439-2135704(-)	910.994	664.432	1.37109	1.99974e-07	7.96978e-07	UP
gene2141	membrane protein	KQ76_RS10710	KQ76_10910	NZ_CP009361.1:2135815-2136048(-)	492.86	519.971	0.947861	0.102173	0.192367	DOWN
gene2142	membrane protein	hypotheticalprotein	KQ76_RS10715	NZ_CP009361.1:2136180-2136273(-)	4.38279	4.48553	0.977096	1	1	DOWN
gene2143	F0F1 ATP synthase subunit epsilon	KQ76_RS10720	KQ76_10920	NZ_CP009361.1:2136927-2137331(-)	886.906	1075.81	0.824405	8.36627e-08	3.42942e-07	DOWN
gene2144	F0F1 ATP synthase subunit beta	KQ76_RS10725	KQ76_10925	NZ_CP009361.1:2137351-2138763(-)	710.71	898.931	0.790616	1.42832e-08	6.24892e-08	DOWN
gene2145	F0F1 ATP synthase subunit gamma	KQ76_RS10730	KQ76_10930	NZ_CP009361.1:2138785-2139651(-)	916.09	1269.5	0.721613	2.96382e-18	2.33177e-17	DOWN
gene2146	F0F1 ATP synthase subunit alpha	KQ76_RS10735	KQ76_10935	NZ_CP009361.1:2139682-2141190(-)	725.03	905.549	0.800652	4.84942e-08	2.03363e-07	DOWN
gene2147	F0F1 ATP synthase subunit delta	KQ76_RS10740	KQ76_10940	NZ_CP009361.1:2141212-2141751(-)	933.827	1076.58	0.867404	1.64091e-05	5.4764e-05	DOWN
gene2148	F0F1 ATP synthase subunit B	KQ76_RS10745	KQ76_10945	NZ_CP009361.1:2141751-2142272(-)	1083.33	1220.67	0.887489	5.21676e-05	0.000164076	DOWN
gene2149	F0F1 ATP synthase subunit C	KQ76_RS10750	KQ76_10950	NZ_CP009361.1:2142471-2142683(-)	1666.18	1866.7	0.892584	1.33117e-06	4.93761e-06	DOWN
gene215	hypothetical protein	KQ76_RS01080	KQ76_01085	NZ_CP009361.1:257696-257830(+)	2.47952	3.12326	0.79389	0.720265	0.91457	DOWN
gene2150	F0F1 ATP synthase subunit A	KQ76_RS10755	KQ76_10955	NZ_CP009361.1:2142726-2143454(-)	1311.25	1422.65	0.921695	0.00061205	0.00165764	DOWN
gene2151	ATP synthase	KQ76_RS10760	KQ76_10960	NZ_CP009361.1:2143475-2143828(-)	1729.1	1714.12	1.00874	0.232565	0.394595	UP
gene2152	UDP-N-acetylglucosamine 2-epimerase	KQ76_RS10765	KQ76_10965	NZ_CP009361.1:2143991-2145121(-)	1003.21	837.261	1.1982	0.00514072	0.0122569	UP
gene2153	UDP-N-acetylglucosamine 2-epimerase	upp	KQ76_10970	NZ_CP009361.1:2145145-2145774(-)	1062.41	819.329	1.29668	6.09995e-06	2.11063e-05	UP
gene2154	serine hydroxymethyltransferase	KQ76_RS10775	KQ76_10975	NZ_CP009361.1:2145802-2147040(-)	1105.37	859.225	1.28648	8.6414e-06	2.93786e-05	UP
gene2155	hypothetical protein	KQ76_RS10780	KQ76_10980	NZ_CP009361.1:2147067-2147591(-)	1605.01	1520.08	1.05587	0.914479	1	UP
gene2156	protein tyrosine phosphatase	KQ76_RS10785	KQ76_10985	NZ_CP009361.1:2147698-2148117(-)	35.558	34.2762	1.0374	1	1	UP
gene2157	translation factor Sua5	KQ76_RS10790	KQ76_10990	NZ_CP009361.1:2148114-2149160(-)	35.0451	38.8905	0.901121	0.64438	0.857707	DOWN
gene2158	N5-glutamine S-adenosyl-L-methionine-dependent methyltransferase	KQ76_RS10795	KQ76_10995	NZ_CP009361.1:2149244-2150080(-)	343.411	539.122	0.636982	2.16514e-13	1.33127e-12	DOWN
gene2159	peptide chain release factor 1	KQ76_RS10800	KQ76_11000	NZ_CP009361.1:2150067-2151143(-)	331.46	474.799	0.698106	1.03974e-08	4.5782e-08	DOWN
gene216	ribokinase	KQ76_RS01085	KQ76_01090	NZ_CP009361.1:257928-258842(-)	87.5462	65.2373	1.34197	0.147491	0.267364	UP
gene2160	thymidine kinase	KQ76_RS10805	KQ76_11005	NZ_CP009361.1:2151144-2151743(-)	255.343	251.829	1.01395	0.722587	0.912847	UP
gene2161	phosphoribosylglycinamide synthetase	KQ76_RS10810	KQ76_11010	NZ_CP009361.1:2151736-2151885(-)	134.753	128.701	1.04702	1	1	UP
gene2162	phosphoribosylglycinamide synthetase	rpmE2	KQ76_11015	NZ_CP009361.1:2152090-2152344(-)	1988.82	2287.25	0.869527	5.5077e-10	2.64253e-09	DOWN
gene2163	transcription termination factor Rho	KQ76_RS10820	KQ76_11020	NZ_CP009361.1:2152462-2153778(-)	767.872	1254.86	0.61192	3.78663e-33	4.6776e-32	DOWN
gene2164	aldehyde dehydrogenase	KQ76_RS10825	KQ76_11025	NZ_CP009361.1:2154025-2155452(-)	1399.49	794.793	1.76083	2.69753e-32	3.28761e-31	UP
gene2165	HxlR family transcriptional regulator	KQ76_RS10830	KQ76_11030	NZ_CP009361.1:2155690-2156025(-)	958.61	1133.96	0.845362	6.73491e-07	2.56434e-06	DOWN
gene2166	UDP-N-acetylglucosamine 1-carboxyvinyltransferase	KQ76_RS10835	KQ76_11035	NZ_CP009361.1:2156114-2157373(-)	401.274	464.114	0.864601	0.00429264	0.0103433	DOWN
gene2167	fructose-bisphosphate aldolase	KQ76_RS10840	KQ76_11040	NZ_CP009361.1:2157839-2158699(-)	1913.01	1483.08	1.28989	3.05123e-09	1.39998e-08	UP
gene2168	hypothetical protein	KQ76_RS10845	KQ76_11045	NZ_CP009361.1:2158917-2159438(+)	32.5561	32.8288	0.991692	0.902206	1	DOWN
gene2169	CTP synthase	KQ76_RS10850	KQ76_11050	NZ_CP009361.1:2159547-2161157(-)	247.515	379.782	0.65173	3.78614e-09	1.71697e-08	DOWN
gene217	ribose pyranase	KQ76_RS01090	KQ76_01095	NZ_CP009361.1:258870-259274(-)	120.924	84.8485	1.42518	0.0362847	0.0758479	UP
gene2170	DNA-directed RNA polymerase subunit delta	KQ76_RS10855	KQ76_11055	NZ_CP009361.1:2161493-2162023(-)	828.911	1298.5	0.638362	5.33389e-30	6.22287e-29	DOWN
gene2171	acetyltransferase	KQ76_RS10860	KQ76_11060	NZ_CP009361.1:2162135-2162995(-)	139.122	158.876	0.875664	0.132588	0.24342	DOWN
gene2172	pantothenate kinase	KQ76_RS10865	KQ76_11070	NZ_CP009361.1:2163419-2164222(+)	214.67	191.678	1.11995	0.551878	0.767904	UP
gene2173	hypothetical protein	KQ76_RS10870	KQ76_11075	NZ_CP009361.1:2164348-2165019(-)	206.489	194.462	1.06185	0.960215	1	UP
gene2174	hypothetical protein	KQ76_RS10875	KQ76_11080	NZ_CP009361.1:2165418-2166611(-)	51.4331	132.273	0.38884	2.03653e-10	1.0164e-09	DOWN
gene2175	amidohydrolase	KQ76_RS10880	KQ76_11085	NZ_CP009361.1:2166611-2167795(-)	48.7817	102.119	0.477696	2.90813e-06	1.04326e-05	DOWN
gene2176	S-ribosylhomocysteinase	KQ76_RS10885	KQ76_11090	NZ_CP009361.1:2168105-2168575(+)	501.037	586.293	0.854586	0.00068096	0.00183698	DOWN
gene2177	membrane protein	KQ76_RS10890	KQ76_11095	NZ_CP009361.1:2168727-2169077(-)	1024.6	770.089	1.3305	7.82415e-07	2.95844e-06	UP
gene2178	membrane protein	deoA	KQ76_11100	NZ_CP009361.1:2169091-2170392(-)	666.07	626.63	1.06294	0.845641	0.997235	UP
gene2179	hypothetical protein	KQ76_RS10900	KQ76_11110	NZ_CP009361.1:2170376-2170504(+)	0.399208	1e-05	39920.8	1	1	UP
gene218	ribose transporter RbsU	KQ76_RS01095	KQ76_01100	NZ_CP009361.1:259289-260170(-)	92.0771	64.7416	1.42223	0.0564733	0.113362	UP
gene2180	deoxyribose-phosphate aldolase	KQ76_RS10905	KQ76_11115	NZ_CP009361.1:2170672-2171334(-)	570.825	568.364	1.00433	0.441102	0.658038	UP
gene2181	purine nucleoside phosphorylase	KQ76_RS10910	KQ76_11120	NZ_CP009361.1:2171649-2172359(+)	408.469	355.729	1.14826	0.232592	0.394395	UP
gene2182	purine nucleoside phosphorylase	KQ76_RS10915	KQ76_11125	NZ_CP009361.1:2172480-2172923(-)	6367.63	5906.89	1.078	0.163428	0.291036	UP
gene2183	hypothetical protein	KQ76_RS10920	KQ76_11130	NZ_CP009361.1:2173123-2173536(-)	189.447	169.718	1.11625	0.598084	0.818021	UP
gene2184	hypothetical protein	KQ76_RS10925	KQ76_11135	NZ_CP009361.1:2173985-2175358(-)	181.142	217.22	0.833908	0.024273	0.0526333	DOWN
gene2185	membrane protein	KQ76_RS10930	KQ76_11140	NZ_CP009361.1:2176031-2176261(-)	146.022	99.6082	1.46596	0.0107502	0.0245385	UP
gene2186	mannose-6-phosphate isomerase	KQ76_RS10935	KQ76_11145	NZ_CP009361.1:2176292-2177230(-)	179.776	133.041	1.35128	0.0319509	0.0676694	UP
gene2187	oxidoreductase	KQ76_RS10940	KQ76_11150	NZ_CP009361.1:2177666-2178331(-)	1111.22	621.516	1.78792	3.38507e-27	3.62401e-26	UP
gene2188	ArsR family transcriptional regulator	KQ76_RS10945	KQ76_11155	NZ_CP009361.1:2178483-2178803(+)	541.128	1179.82	0.458652	1.11953e-61	2.56832e-60	DOWN
gene2189	cation transporter	KQ76_RS10950	KQ76_11160	NZ_CP009361.1:2178805-2179785(+)	499.597	1002.4	0.498401	8.84695e-45	1.47269e-43	DOWN
gene219	LacI family transcriptional regulator	KQ76_RS01100	KQ76_01105	NZ_CP009361.1:260402-261400(-)	231.121	128.729	1.79541	6.62637e-07	2.52653e-06	UP
gene2190	lytic regulatory protein	KQ76_RS10955	KQ76_11165	NZ_CP009361.1:2180051-2181142(+)	614.743	714.785	0.860039	0.000261599	0.000750175	DOWN
gene2191	hypothetical protein	KQ76_RS10960	KQ76_11175	NZ_CP009361.1:2181584-2181664(-)	3689.09	2284.44	1.61488	3.81883e-60	8.34032e-59	UP
gene2192	HAD family hydrolase	KQ76_RS10965	KQ76_11180	NZ_CP009361.1:2183185-2184042(-)	196.418	317.809	0.618037	3.75871e-09	1.71021e-08	DOWN
gene2193	iron ABC transporter ATP-binding protein	KQ76_RS10970	KQ76_11185	NZ_CP009361.1:2184110-2184892(-)	80.7325	202.704	0.398278	1.05336e-14	6.94608e-14	DOWN
gene2194	glucosamine--fructose-6-phosphate aminotransferase	KQ76_RS10975	KQ76_11190	NZ_CP009361.1:2185124-2186929(-)	1215.52	2038.46	0.596292	4.17171e-57	8.69371e-56	DOWN
gene2195	PTS mannitol transporter subunit IIB	KQ76_RS10980	KQ76_11195	NZ_CP009361.1:2187610-2189148(+)	100.804	143.169	0.70409	0.00171665	0.00440871	DOWN
gene2196	PTS lactose transporter subunit IIB	KQ76_RS10985	KQ76_11200	NZ_CP009361.1:2189183-2191315(+)	221.66	145.305	1.52548	0.000559962	0.00152565	UP
gene2197	PTS mannitol transporter subunit IIA	KQ76_RS10990	KQ76_11205	NZ_CP009361.1:2191327-2191761(+)	571.921	427.317	1.3384	0.000164703	0.000485049	UP
gene2198	mannitol-1-phosphate 5-dehydrogenase	KQ76_RS10995	KQ76_11210	NZ_CP009361.1:2191761-2192867(+)	375.278	305.742	1.22743	0.0423919	0.0871459	UP
gene2199	hypothetical protein	KQ76_RS11000	KQ76_RS11000	NZ_CP009361.1:2193186-2199863(-)	5.16674	5.78169	0.893638	1	1	DOWN
gene22	hypothetical protein	KQ76_RS00115	KQ76_00115	NZ_CP009361.1:28829-29617(+)	351.314	849.425	0.41359	1.41962e-53	2.78817e-52	DOWN
gene220	NADH dehydrogenase	KQ76_RS01105	KQ76_01110	NZ_CP009361.1:261617-261730(+)	2.25867	4.49115	0.502917	0.497873	0.71839	DOWN
gene2200	phosphoglucosamine mutase	KQ76_RS11005	KQ76_11220	NZ_CP009361.1:2200863-2202218(-)	610.739	708.263	0.862305	0.000339963	0.000956804	DOWN
gene2201	hypothetical protein	KQ76_RS11010	KQ76_11225	NZ_CP009361.1:2202245-2203177(-)	392.195	356.047	1.10152	0.53475	0.751734	UP
gene2202	ABC transporter permease	KQ76_RS11015	KQ76_11230	NZ_CP009361.1:2203179-2203988(-)	415.352	358.952	1.15713	0.183618	0.32051	UP
gene2203	arginase	KQ76_RS11020	KQ76_11235	NZ_CP009361.1:2204178-2205086(-)	483.875	738.052	0.655612	3.29508e-16	2.36104e-15	DOWN
gene2204	tRNA-Lys	KQ76_RS11025	KQ76_11240	NZ_CP009361.1:2205225-2205300(-)	107.739	150.586	0.715465	0.0022738	0.00573704	DOWN
gene2205	tRNA-Gln	KQ76_RS11030	KQ76_11245	NZ_CP009361.1:2205304-2205378(-)	341.259	430.876	0.792012	0.00010004	0.000302781	DOWN
gene2206	tRNA-Tyr	KQ76_RS11035	KQ76_11250	NZ_CP009361.1:2205388-2205471(-)	322.168	454.625	0.708645	5.62342e-08	2.34023e-07	DOWN
gene2207	tRNA-Val	KQ76_RS11040	KQ76_11255	NZ_CP009361.1:2205500-2205575(-)	137.214	294.435	0.466027	4.39932e-16	3.11143e-15	DOWN
gene2208	tRNA-Glu	KQ76_RS11045	KQ76_11260	NZ_CP009361.1:2205583-2205654(-)	117.301	291.969	0.401757	3.61957e-20	3.08795e-19	DOWN
gene2209	tRNA-Asn	KQ76_RS11050	KQ76_11265	NZ_CP009361.1:2205656-2205730(-)	54.5877	150.586	0.362502	1.11454e-12	6.46006e-12	DOWN
gene221	hypothetical protein	KQ76_RS01110	KQ76_01115	NZ_CP009361.1:261780-262172(+)	27.1903	54.8699	0.495542	0.0013976	0.0036234	DOWN
gene2210	5S ribosomal RNA	KQ76_RS11055	KQ76_11270	NZ_CP009361.1:2205742-2205856(-)	0.447807	1.04755	0.427479	0.615887	0.837336	DOWN
gene2211	23S ribosomal RNA	KQ76_RS11060	KQ76_11275	NZ_CP009361.1:2205927-2208853(-)	1.51309	0.627654	2.4107	1	1	UP
gene2212	16S ribosomal RNA	KQ76_RS11065	KQ76_11280	NZ_CP009361.1:2209336-2210892(-)	0.7938	0.483576	1.64152	1	1	UP
gene2213	hypothetical protein	KQ76_RS11070	KQ76_11285	NZ_CP009361.1:2211075-2211242(-)	0.459802	1.07561	0.427479	0.615887	0.837336	DOWN
gene2214	chromosome partitioning protein ParA	KQ76_RS11075	KQ76_11290	NZ_CP009361.1:2211350-2212414(-)	512.27	1129.55	0.453518	2.05504e-60	4.52441e-59	DOWN
gene2215	multidrug MFS transporter	KQ76_RS11080	KQ76_11295	NZ_CP009361.1:2212562-2214004(-)	52.5506	93.0646	0.564668	0.000258263	0.00074295	DOWN
gene2216	multidrug resistance protein SepA	KQ76_RS11085	KQ76_11300	NZ_CP009361.1:2214193-2214660(-)	28.2798	38.4186	0.736095	0.181944	0.317792	DOWN
gene2217	multidrug MFS transporter	KQ76_RS11090	KQ76_11305	NZ_CP009361.1:2214788-2216131(-)	19.4649	25.6354	0.759299	0.305495	0.495251	DOWN
gene2218	hemolysin III	KQ76_RS11095	KQ76_11310	NZ_CP009361.1:2216309-2216992(-)	275.107	283.823	0.969289	0.374674	0.58117	DOWN
gene2219	uridylyltransferase	KQ76_RS11100	KQ76_11315	NZ_CP009361.1:2217011-2218198(-)	578.093	546.874	1.05709	0.92873	1	UP
gene222	quinolone resistance protein NorB	KQ76_RS01115	KQ76_01120	NZ_CP009361.1:262301-263677(-)	5.68458	6.49585	0.875109	0.786103	0.958063	DOWN
gene2220	membrane protein	KQ76_RS11105	KQ76_11320	NZ_CP009361.1:2218242-2218757(-)	465.326	381.017	1.22128	0.0331049	0.0697888	UP
gene2221	hypothetical protein	KQ76_RS11110	KQ76_11325	NZ_CP009361.1:2218934-2219194(+)	2766.58	2624.69	1.05406	0.923957	1	UP
gene2222	membrane protein	KQ76_RS11115	KQ76_11330	NZ_CP009361.1:2219326-2220696(-)	28.4534	46.3729	0.613578	0.0285888	0.060927	DOWN
gene2223	membrane protein	fecD	KQ76_11335	NZ_CP009361.1:2220932-2221900(-)	6.96203	9.04446	0.769757	0.471836	0.690307	DOWN
gene2224	siderophore ABC transporter permease	KQ76_RS11125	KQ76_11340	NZ_CP009361.1:2221897-2222928(-)	5.81346	5.28217	1.10058	1	1	UP
gene2225	iron citrate ABC transporter substrate-binding protein	KQ76_RS11130	KQ76_11345	NZ_CP009361.1:2222940-2223923(-)	30.1974	11.8448	2.54941	0.00869751	0.0200881	UP
gene2226	membrane protein	KQ76_RS11135	KQ76_11350	NZ_CP009361.1:2224090-2224215(+)	1e-05	0.47805	2.09183e-05	1	1	DOWN
gene2227	hypothetical protein	KQ76_RS11140	KQ76_11355	NZ_CP009361.1:2224316-2225386(-)	81.3338	33.0135	2.46365	2.43719e-05	7.96831e-05	UP
gene2228	siderophore synthetase	KQ76_RS11145	KQ76_11360	NZ_CP009361.1:2225393-2227150(-)	177.02	83.2932	2.12526	5.77868e-08	2.40119e-07	UP
gene2229	macrolide MFS transporter	KQ76_RS11150	KQ76_11365	NZ_CP009361.1:2227137-2228330(-)	26.288	20.4564	1.28507	0.564242	0.782714	UP
gene223	choloylglycine hydrolase	KQ76_RS01120	KQ76_01125	NZ_CP009361.1:263911-264903(+)	12.9133	12.6474	1.02103	1	1	UP
gene2230	hypothetical protein	KQ76_RS11155	KQ76_11370	NZ_CP009361.1:2228432-2230408(+)	27.2337	52.2822	0.520897	0.00358516	0.00875446	DOWN
gene2231	alkaline shock protein 23	KQ76_RS11160	KQ76_11375	NZ_CP009361.1:2230569-2231078(-)	51120.4	20463.6	2.49812	0	0	UP
gene2232	membrane protein	KQ76_RS11165	KQ76_11380	NZ_CP009361.1:2231141-2231380(-)	40665.5	15918.8	2.55456	0	0	UP
gene2233	hypothetical protein	KQ76_RS11170	KQ76_11385	NZ_CP009361.1:2231393-2231929(-)	25694.5	9727.33	2.64147	0	0	UP
gene2234	glycine/betaine ABC transporter permease	KQ76_RS11175	KQ76_11390	NZ_CP009361.1:2232104-2233666(-)	2259.16	938.448	2.40734	2.12726e-110	8.29631e-109	UP
gene2235	alcohol dehydrogenase	KQ76_RS11180	KQ76_11395	NZ_CP009361.1:2233974-2234981(-)	142.768	229.613	0.621778	5.90572e-07	2.2676e-06	DOWN
gene2236	alcohol dehydrogenase	KQ76_RS11185	KQ76_11400	NZ_CP009361.1:2235216-2236217(-)	915.088	1255.75	0.728717	2.64326e-17	2.01006e-16	DOWN
gene2237	alpha/beta hydrolase	KQ76_RS11190	KQ76_11405	NZ_CP009361.1:2236500-2237369(-)	352.582	443.033	0.795837	9.46566e-05	0.000287444	DOWN
gene2238	6-phospho-beta-galactosidase	KQ76_RS11195	KQ76_11410	NZ_CP009361.1:2237635-2239047(-)	35.6621	5.15806	6.91386	3.63206e-06	1.29615e-05	UP
gene2239	PTS system lactose-specific transporter subunits IICB	KQ76_RS11200	KQ76_11415	NZ_CP009361.1:2239065-2240774(-)	27.5859	1.76124	15.6628	1.04924e-06	3.93464e-06	UP
gene224	glycyl-glycine endopeptidase	KQ76_RS01125	KQ76_01130	NZ_CP009361.1:265229-266179(+)	113.826	191.692	0.593796	1.01191e-06	3.7999e-06	DOWN
gene2240	PTS lactose transporter subunit IIA	KQ76_RS11205	KQ76_11420	NZ_CP009361.1:2240783-2241094(-)	46.8762	1.641	28.5657	7.29836e-12	4.0333e-11	UP
gene2241	PTS lactose transporter subunit IIA	KQ76_RS11210	KQ76_11425	NZ_CP009361.1:2241116-2242096(-)	39.5814	1.68852	23.4414	6.03075e-10	2.88335e-09	UP
gene2242	tagatose-6-phosphate kinase	KQ76_RS11215	KQ76_11430	NZ_CP009361.1:2242100-2243032(-)	57.8453	2.90519	19.911	1.26938e-13	7.87593e-13	UP
gene2243	galactose-6-phosphate isomerase subunit LacB	KQ76_RS11220	KQ76_11435	NZ_CP009361.1:2243045-2243560(-)	92.5164	2.80159	33.0228	2.1782e-23	2.05051e-22	UP
gene2244	galactose-6-phosphate isomerase	KQ76_RS11225	KQ76_11440	NZ_CP009361.1:2243576-2244004(-)	180.782	5.82686	31.0257	2.35827e-44	3.80952e-43	UP
gene2245	DeoR family transcriptional regulator	KQ76_RS11230	KQ76_11445	NZ_CP009361.1:2244371-2245126(-)	83.6498	73.0221	1.14554	0.634142	0.849464	UP
gene2246	NAD-dependent deacetylase	KQ76_RS11235	KQ76_11450	NZ_CP009361.1:2245377-2246108(+)	69.2969	78.1729	0.886457	0.325531	0.521537	DOWN
gene2247	NAD-dependent deacetylase	hypotheticalprotein	KQ76_RS11240	NZ_CP009361.1:2246185-2246307(+)	1e-05	0.244855	4.08406e-05	1	1	DOWN
gene2248	hypothetical protein	KQ76_RS11245	KQ76_11460	NZ_CP009361.1:2246366-2246974(-)	16.7431	24.6772	0.678484	0.168502	0.298127	DOWN
gene2249	hypothetical protein	KQ76_RS11250	KQ76_11465	NZ_CP009361.1:2246988-2247281(-)	45.3671	75.1904	0.603363	0.00357817	0.00874522	DOWN
gene225	multidrug ABC transporter ATP-binding protein	KQ76_RS01130	KQ76_01135	NZ_CP009361.1:266231-266890(-)	23.252	24.6869	0.941877	0.776626	0.94948	DOWN
gene2250	membrane protein	KQ76_RS11255	KQ76_11470	NZ_CP009361.1:2247236-2247361(-)	26.7707	45.1757	0.59259	0.0186118	0.0412085	DOWN
gene2251	2%2C5-diketo-D-gluconic acid reductase	KQ76_RS11260	KQ76_11475	NZ_CP009361.1:2247582-2248430(-)	425.236	678.043	0.627152	3.10577e-17	2.35521e-16	DOWN
gene2252	MerR family transcriptional regulator	KQ76_RS11265	KQ76_11480	NZ_CP009361.1:2248500-2248946(-)	93.3181	103.692	0.899956	0.319604	0.513246	DOWN
gene2253	hypothetical protein	KQ76_RS11270	KQ76_11485	NZ_CP009361.1:2249189-2249356(+)	1.07287	2.50976	0.427479	0.680104	0.886669	DOWN
gene2254	hyaluronate lyase	KQ76_RS11275	KQ76_11490	NZ_CP009361.1:2249353-2251779(+)	6.32317	5.398	1.17139	1	1	UP
gene2255	peptidase M23	KQ76_RS11280	KQ76_11495	NZ_CP009361.1:2251839-2252693(-)	128.624	100.25	1.28304	0.147062	0.266764	UP
gene2256	hydrolase	KQ76_RS11285	KQ76_11500	NZ_CP009361.1:2252904-2253719(-)	122.938	86.5867	1.41983	0.0381361	0.0793533	UP
gene2257	toxin	KQ76_RS11290	KQ76_11505	NZ_CP009361.1:2254014-2254439(+)	2360.74	553.208	4.26736	5.83579e-245	5.13926e-243	UP
gene2258	alpha-acetolactate decarboxylase	KQ76_RS11295	KQ76_11510	NZ_CP009361.1:2254830-2255534(-)	287.475	267.807	1.07344	0.799229	0.96416	UP
gene2259	acetolactate synthase	KQ76_RS11300	KQ76_11515	NZ_CP009361.1:2255571-2257235(-)	309.744	215.794	1.43537	0.000472603	0.00130324	UP
gene226	ABC transporter	KQ76_RS01135	KQ76_01140	NZ_CP009361.1:266904-267824(-)	12.8605	13.5707	0.947665	0.84806	0.999656	DOWN
gene2260	ABC transporter	hypotheticalprotein	KQ76_RS11305	NZ_CP009361.1:2257523-2257723(+)	0.128104	1e-05	12810.4	1	1	UP
gene2261	membrane protein	KQ76_RS11310	KQ76_11525	NZ_CP009361.1:2257705-2257887(-)	40.6636	35.7127	1.13863	0.734081	0.921398	UP
gene2262	ATP-dependent DNA helicase RecG	KQ76_RS11315	KQ76_11530	NZ_CP009361.1:2258965-2260401(-)	0.107511	1e-05	10751.1	1	1	UP
gene2263	30S ribosomal protein S9	KQ76_RS11320	KQ76_11535	NZ_CP009361.1:2260750-2261142(-)	2641.33	3840.12	0.687823	1.81009e-64	4.37305e-63	DOWN
gene2264	50S ribosomal protein L13	KQ76_RS11325	KQ76_11540	NZ_CP009361.1:2261162-2261599(-)	2557.37	3662.05	0.698344	8.28178e-58	1.73917e-56	DOWN
gene2265	tRNA pseudouridine synthase A	KQ76_RS11330	KQ76_11545	NZ_CP009361.1:2261848-2262642(-)	195.335	429.065	0.455258	8.9744e-24	8.56647e-23	DOWN
gene2266	cobalt ABC transporter permease	KQ76_RS11335	KQ76_11550	NZ_CP009361.1:2262647-2263453(-)	174.403	321.249	0.542891	8.61684e-13	5.06982e-12	DOWN
gene2267	cobalt ABC transporter ATP-binding protein	KQ76_RS11340	KQ76_11555	NZ_CP009361.1:2263443-2264303(-)	287.335	355.669	0.807872	0.00105212	0.00278862	DOWN
gene2268	cobalt ABC transporter ATP-binding protein	cbiO	KQ76_11560	NZ_CP009361.1:2264300-2265109(-)	227.353	207.585	1.09523	0.666667	0.875422	UP
gene2269	50S ribosomal protein L17	KQ76_RS11350	KQ76_11565	NZ_CP009361.1:2265642-2266010(-)	1067.57	883.354	1.20854	0.002225	0.00562951	UP
gene227	membrane protein	KQ76_RS01140	KQ76_01145	NZ_CP009361.1:267821-268987(-)	15.114	11.5101	1.31311	0.574957	0.791545	UP
gene2270	DNA-directed RNA polymerase subunit alpha	KQ76_RS11355	KQ76_11570	NZ_CP009361.1:2266027-2266971(-)	1382.4	1247.2	1.10841	0.178231	0.312304	UP
gene2271	30S ribosomal protein S11	KQ76_RS11360	KQ76_11575	NZ_CP009361.1:2267046-2267435(-)	1709.2	1611.19	1.06083	0.794511	0.960591	UP
gene2272	30S ribosomal protein S13	KQ76_RS11365	KQ76_11580	NZ_CP009361.1:2267459-2267824(-)	2168.82	2229.33	0.972858	0.0102792	0.0235422	DOWN
gene2273	30S ribosomal protein S13	rpmJ	KQ76_11585	NZ_CP009361.1:2267847-2267960(-)	5726.64	6176.12	0.927223	7.03309e-12	3.89459e-11	DOWN
gene2274	30S ribosomal protein S13	infA	KQ76_11590	NZ_CP009361.1:2267992-2268210(-)	2932.67	3022.58	0.970255	0.002011	0.00511177	DOWN
gene2275	adenylate kinase	KQ76_RS11380	KQ76_11595	NZ_CP009361.1:2268403-2269050(-)	1587.45	1529.23	1.03807	0.733436	0.921013	UP
gene2276	preprotein translocase subunit SecY	KQ76_RS11385	KQ76_11600	NZ_CP009361.1:2269067-2270359(-)	1920.43	1897.59	1.01204	0.243531	0.409888	UP
gene2277	50S ribosomal protein L15	KQ76_RS11390	KQ76_11605	NZ_CP009361.1:2270359-2270799(-)	2540.97	2393.8	1.06148	0.74306	0.928825	UP
gene2278	50S ribosomal protein L30	KQ76_RS11395	KQ76_11610	NZ_CP009361.1:2270816-2270995(-)	3349.36	3011.88	1.11205	0.024602	0.0531777	UP
gene2279	30S ribosomal protein S5	KQ76_RS11400	KQ76_11615	NZ_CP009361.1:2271012-2271512(-)	1542.88	1360.74	1.13385	0.0429151	0.0880888	UP
gene228	hypothetical protein	KQ76_RS01145	KQ76_01150	NZ_CP009361.1:269055-270578(-)	114.687	103.177	1.11156	0.735596	0.922451	UP
gene2280	50S ribosomal protein L18	KQ76_RS11405	KQ76_11620	NZ_CP009361.1:2271533-2271892(-)	2940.52	2817.54	1.04365	0.791852	0.9578	UP
gene2281	50S ribosomal protein L6	KQ76_RS11410	KQ76_11625	NZ_CP009361.1:2271923-2272459(-)	1195.09	1071.93	1.11489	0.159175	0.284948	UP
gene2282	30S ribosomal protein S8	KQ76_RS11415	KQ76_11630	NZ_CP009361.1:2272484-2272882(-)	2316.76	2202.63	1.05181	0.98812	1	UP
gene2283	30S ribosomal protein S8	rpsN	KQ76_11635	NZ_CP009361.1:2272914-2273099(-)	3511.4	3498.28	1.00375	0.0541048	0.109008	UP
gene2284	50S ribosomal protein L5	KQ76_RS11425	KQ76_11640	NZ_CP009361.1:2273122-2273661(-)	1712.4	1654.82	1.03479	0.653894	0.866148	UP
gene2285	50S ribosomal protein L24	KQ76_RS11430	KQ76_11645	NZ_CP009361.1:2273688-2274005(-)	2210.44	2245.9	0.984208	0.0285681	0.0609303	DOWN
gene2286	50S ribosomal protein L14	KQ76_RS11435	KQ76_11650	NZ_CP009361.1:2274041-2274409(-)	2049.86	2121.83	0.966083	0.0063749	0.0150289	DOWN
gene2287	30S ribosomal protein S17	KQ76_RS11440	KQ76_11655	NZ_CP009361.1:2274441-2274704(-)	2794.15	3212.38	0.869805	2.28904e-13	1.40114e-12	DOWN
gene2288	50S ribosomal protein L29	KQ76_RS11445	KQ76_11660	NZ_CP009361.1:2274728-2274937(-)	2721.66	3146.81	0.864895	8.87731e-14	5.54578e-13	DOWN
gene2289	50S ribosomal protein L16	KQ76_RS11450	KQ76_11665	NZ_CP009361.1:2274927-2275361(-)	2113.95	2513.01	0.841203	3.6713e-14	2.36942e-13	DOWN
gene229	hypothetical protein	KQ76_RS01150	KQ76_01155	NZ_CP009361.1:270908-271801(-)	37.1832	37.1916	0.999775	0.908751	1	DOWN
gene2290	30S ribosomal protein S3	KQ76_RS11455	KQ76_11670	NZ_CP009361.1:2275364-2276017(-)	1706.91	2052.06	0.831801	7.27217e-13	4.28791e-12	DOWN
gene2291	50S ribosomal protein L22	KQ76_RS11460	KQ76_11675	NZ_CP009361.1:2276041-2276394(-)	2610.6	3368.78	0.77494	6.71678e-32	8.11364e-31	DOWN
gene2292	30S ribosomal protein S19	KQ76_RS11465	KQ76_11680	NZ_CP009361.1:2276423-2276701(-)	2882.12	3820.02	0.754479	1.14641e-41	1.73872e-40	DOWN
gene2293	30S ribosomal protein S19	rplB	KQ76_11685	NZ_CP009361.1:2276768-2277601(-)	1822.27	2281.35	0.798769	1.89663e-18	1.51841e-17	DOWN
gene2294	50S ribosomal protein L23	KQ76_RS11475	KQ76_11690	NZ_CP009361.1:2277634-2277909(-)	2245.94	2989.23	0.751342	9.59551e-34	1.20164e-32	DOWN
gene2295	50S ribosomal protein L4	KQ76_RS11480	KQ76_11695	NZ_CP009361.1:2277909-2278532(-)	1612.65	1998.01	0.807127	2.32937e-15	1.60181e-14	DOWN
gene2296	50S ribosomal protein L3	KQ76_RS11485	KQ76_11700	NZ_CP009361.1:2278559-2279221(-)	1926.51	2431.36	0.792359	1.28596e-20	1.10747e-19	DOWN
gene2297	30S ribosomal protein S10	KQ76_RS11490	KQ76_11705	NZ_CP009361.1:2279249-2279557(-)	2534.22	3200.8	0.791748	1.01454e-26	1.06527e-25	DOWN
gene2298	membrane protein	KQ76_RS11495	KQ76_11710	NZ_CP009361.1:2279914-2280303(+)	389.403	630.143	0.617959	7.14369e-17	5.29953e-16	DOWN
gene2299	guanine permease	KQ76_RS11500	KQ76_11715	NZ_CP009361.1:2280496-2281830(-)	441.647	1140.25	0.387323	3.34994e-79	9.94057e-78	DOWN
gene23	metallo-hydrolase	KQ76_RS00120	KQ76_00120	NZ_CP009361.1:30005-30805(+)	98.5916	97.9841	1.0062	0.83076	0.986934	UP
gene230	virulence factor EsxA	KQ76_RS01155	KQ76_01160	NZ_CP009361.1:272049-272342(+)	3799.89	2730.11	1.39185	2.11833e-29	2.41968e-28	UP
gene2300	DNA topoisomerase III	KQ76_RS11505	KQ76_11720	NZ_CP009361.1:2281943-2284078(-)	150.793	231.222	0.652154	3.85748e-06	1.373e-05	DOWN
gene2301	hypothetical protein	KQ76_RS11510	KQ76_11725	NZ_CP009361.1:2284104-2284199(-)	57.3986	56.7833	1.01083	0.925737	1	UP
gene2302	GNAT family acetyltransferase	KQ76_RS11515	KQ76_11730	NZ_CP009361.1:2284265-2285152(+)	105.083	85.8745	1.22368	0.279622	0.460416	UP
gene2303	glucose transporter	KQ76_RS11520	KQ76_11735	NZ_CP009361.1:2285333-2286196(+)	104.635	184.467	0.567226	2.74245e-07	1.07725e-06	DOWN
gene2304	malonate transporter	KQ76_RS11525	KQ76_11745	NZ_CP009361.1:2286615-2287523(-)	19.0355	28.2286	0.674334	0.154768	0.278889	DOWN
gene2305	hypothetical protein	KQ76_RS11530	KQ76_11750	NZ_CP009361.1:2287656-2287820(+)	51.0296	67.1703	0.759705	0.0998322	0.188872	DOWN
gene2306	membrane protein	KQ76_RS11535	KQ76_11755	NZ_CP009361.1:2288065-2288382(+)	229.311	248.987	0.920975	0.170222	0.300585	DOWN
gene2307	multidrug transporter	KQ76_RS11540	KQ76_11760	NZ_CP009361.1:2288569-2291736(-)	226.343	445.948	0.507555	5.58229e-20	4.71816e-19	DOWN
gene2308	aminoacyltransferase	KQ76_RS11545	KQ76_11765	NZ_CP009361.1:2291853-2293118(-)	329.102	390.595	0.842566	0.00362967	0.00884733	DOWN
gene2309	membrane protein	KQ76_RS11550	KQ76_11770	NZ_CP009361.1:2293507-2293758(+)	62.1243	51.5098	1.20607	0.457203	0.672503	UP
gene231	type VII secretion protein EsaA	KQ76_RS01160	KQ76_01165	NZ_CP009361.1:272425-275454(+)	32.0544	48.4458	0.661654	0.0473531	0.0962576	DOWN
gene2310	sulfurtransferase	KQ76_RS11555	KQ76_11775	NZ_CP009361.1:2293750-2294514(-)	60.1817	63.1869	0.95244	0.59265	0.811402	DOWN
gene2311	MarR family transcriptional regulator	KQ76_RS11560	KQ76_11780	NZ_CP009361.1:2294677-2295117(+)	14.8304	19.5317	0.759299	0.398315	0.608166	DOWN
gene2312	multidrug MFS transporter	KQ76_RS11565	KQ76_11785	NZ_CP009361.1:2295110-2296321(+)	10.3675	16.1271	0.642866	0.257036	0.42918	DOWN
gene2313	MarR family transcriptional regulator	KQ76_RS11570	KQ76_11790	NZ_CP009361.1:2296423-2296773(-)	189.926	181.389	1.04706	0.958671	1	UP
gene2314	hypothetical protein	KQ76_RS11575	KQ76_11795	NZ_CP009361.1:2296899-2297069(+)	2.55983	1.40899	1.81679	1	1	UP
gene2315	hypothetical protein	KQ76_RS11580	KQ76_11800	NZ_CP009361.1:2297024-2297146(-)	36.0066	60.9688	0.590574	0.00838898	0.0194084	DOWN
gene2316	molybdenum cofactor biosynthesis protein A	KQ76_RS11585	KQ76_11810	NZ_CP009361.1:2297465-2298487(-)	212.284	257.482	0.824459	0.00977319	0.0224208	DOWN
gene2317	molybdopterin-guanine dinucleotide biosynthesis protein A	KQ76_RS11590	KQ76_11815	NZ_CP009361.1:2298507-2299106(-)	155.824	172.822	0.901642	0.168256	0.297885	DOWN
gene2318	molybdopterin synthase small subunit	KQ76_RS11595	KQ76_11820	NZ_CP009361.1:2299113-2299346(-)	220.076	273.113	0.805804	0.00344472	0.00843416	DOWN
gene2319	molybdopterin synthase subunit 2	KQ76_RS11600	KQ76_11825	NZ_CP009361.1:2299352-2299798(-)	157.201	192.022	0.81866	0.0215535	0.0471483	DOWN
gene232	secretion protein EssA	KQ76_RS01165	KQ76_01170	NZ_CP009361.1:275454-275912(+)	47.5148	78.6064	0.604466	0.00248655	0.00622778	DOWN
gene2320	molybdopterin-guanine dinucleotide biosynthesis protein B	KQ76_RS11605	KQ76_11830	NZ_CP009361.1:2299812-2300297(-)	129.804	164.219	0.790433	0.0143717	0.0323451	DOWN
gene2321	molybdopterin molybdenumtransferase	KQ76_RS11610	KQ76_11835	NZ_CP009361.1:2300294-2301553(-)	94.5965	128.5	0.736161	0.00902171	0.0208017	DOWN
gene2322	molybdenum cofactor biosynthesis protein C	KQ76_RS11615	KQ76_11840	NZ_CP009361.1:2301616-2302110(+)	207.448	193.966	1.0695	0.881038	1	UP
gene2323	molybdenum cofactor biosynthesis protein B	KQ76_RS11620	KQ76_11845	NZ_CP009361.1:2302112-2302618(-)	83.6966	119.577	0.699936	0.00405718	0.00980186	DOWN
gene2324	molybdopterin biosynthesis protein MoeB	KQ76_RS11625	KQ76_11850	NZ_CP009361.1:2302647-2303651(-)	74.6334	116.513	0.640559	0.000853026	0.00227863	DOWN
gene2325	molybdenum ABC transporter ATP-binding protein	KQ76_RS11630	KQ76_11855	NZ_CP009361.1:2303819-2304424(-)	111.409	151.182	0.736917	0.00454923	0.0109326	DOWN
gene2326	molybdenum ABC transporter permease	KQ76_RS11635	KQ76_11860	NZ_CP009361.1:2304425-2305096(-)	103.187	131.762	0.78313	0.0314312	0.0666723	DOWN
gene2327	molybdenum ABC transporter substrate-binding protein	KQ76_RS11640	KQ76_11865	NZ_CP009361.1:2305110-2305892(-)	114.472	136.7	0.837398	0.0777483	0.151501	DOWN
gene2328	formate dehydrogenase subunit D	KQ76_RS11645	KQ76_11870	NZ_CP009361.1:2306182-2306982(+)	129.484	153.594	0.843029	0.0659557	0.130383	DOWN
gene2329	acetyltransferase	KQ76_RS11650	KQ76_11875	NZ_CP009361.1:2307098-2307868(-)	36.2021	32.6952	1.10726	0.811999	0.972262	UP
gene233	type VII secretion protein EsaB	KQ76_RS01170	KQ76_01175	NZ_CP009361.1:275884-276126(+)	16.5302	24.6638	0.670219	0.168502	0.298127	DOWN
gene2330	biotin biosynthesis protein BioY	KQ76_RS11655	KQ76_11880	NZ_CP009361.1:2307940-2308494(-)	54.3278	67.0717	0.809997	0.150095	0.271544	DOWN
gene2331	purine nucleosidase	KQ76_RS11660	KQ76_11885	NZ_CP009361.1:2308615-2309556(-)	15.7172	28.6464	0.548662	0.0373176	0.077828	DOWN
gene2332	ferrichrome ABC transporter substrate-binding protein	KQ76_RS11665	KQ76_11890	NZ_CP009361.1:2309955-2310863(-)	81.1274	156.98	0.516801	1.74619e-07	6.98988e-07	DOWN
gene2333	acyl-CoA dehydrogenase	KQ76_RS11670	KQ76_11895	NZ_CP009361.1:2311076-2312230(-)	32.8605	124.536	0.263863	5.66974e-15	3.81241e-14	DOWN
gene2334	urea transporter	KQ76_RS11675	KQ76_11900	NZ_CP009361.1:2312445-2313350(-)	5.76934	9.208	0.626558	0.32243	0.517176	DOWN
gene2335	urea transporter	ureA	KQ76_11905	NZ_CP009361.1:2313610-2313912(+)	14.1916	43.8338	0.32376	6.92861e-05	0.000213972	DOWN
gene2336	urea transporter	ureB	KQ76_11910	NZ_CP009361.1:2313926-2314336(+)	17.2286	44.8459	0.384173	0.000345728	0.000971026	DOWN
gene2337	urease subunit alpha	KQ76_RS11690	KQ76_11915	NZ_CP009361.1:2314333-2316048(+)	14.9302	33.2236	0.449384	0.00405187	0.00979769	DOWN
gene2338	urease subunit alpha	ureE	KQ76_11920	NZ_CP009361.1:2316061-2316513(+)	29.4435	61.6969	0.477229	0.000353779	0.000992617	DOWN
gene2339	urease accessory protein UreF	KQ76_RS11700	KQ76_11925	NZ_CP009361.1:2316506-2317195(+)	23.1367	52.2467	0.442836	0.000537574	0.00147052	DOWN
gene234	type VII secretion protein EssB	KQ76_RS01175	KQ76_01180	NZ_CP009361.1:276139-277473(+)	13.2313	17.7996	0.743348	0.480203	0.69843	DOWN
gene2340	urease accessory protein UreG	KQ76_RS11705	KQ76_11930	NZ_CP009361.1:2317208-2317822(+)	37.765	62.5849	0.603421	0.00697615	0.0163195	DOWN
gene2341	urease accessory protein UreD	KQ76_RS11710	KQ76_11935	NZ_CP009361.1:2317822-2318658(+)	38.0542	58.2192	0.653636	0.0259564	0.0560165	DOWN
gene2342	MarR family transcriptional regulator	KQ76_RS11715	KQ76_11940	NZ_CP009361.1:2318847-2319194(-)	249.128	305.239	0.816174	0.00338175	0.00830979	DOWN
gene2344	hypothetical protein	KQ76_RS11725	KQ76_11950	NZ_CP009361.1:2319622-2319948(-)	1182.64	1077.12	1.09796	0.312414	0.503774	UP
gene2345	transcriptional regulator	KQ76_RS11730	KQ76_11955	NZ_CP009361.1:2320012-2320755(-)	291.44	219.078	1.3303	0.00906476	0.0208658	UP
gene2346	AraC family transcriptional regulator	KQ76_RS11735	KQ76_11960	NZ_CP009361.1:2320781-2322736(-)	251.618	41.003	6.13657	1.18897e-35	1.56052e-34	UP
gene2347	hypothetical protein	KQ76_RS11740	KQ76_11965	NZ_CP009361.1:2323345-2324154(+)	404.512	496.97	0.813957	0.000143776	0.000428036	DOWN
gene2348	hypothetical protein	KQ76_RS11745	KQ76_11970	NZ_CP009361.1:2324223-2324417(-)	437.731	311.828	1.40376	9.07247e-05	0.000276119	UP
gene2349	sodium:proton antiporter	KQ76_RS11750	KQ76_11975	NZ_CP009361.1:2324591-2325988(-)	135.578	67.4512	2.01001	9.12865e-06	3.08431e-05	UP
gene235	cell division protein FtsK	KQ76_RS01180	KQ76_01185	NZ_CP009361.1:277495-281943(+)	19.7588	21.5267	0.917871	0.647209	0.859377	DOWN
gene2350	octopine dehydrogenase	KQ76_RS11755	KQ76_11980	NZ_CP009361.1:2326086-2327168(-)	309.367	120.886	2.55917	3.15851e-18	2.4778e-17	UP
gene2351	membrane protein	KQ76_RS11760	KQ76_11985	NZ_CP009361.1:2327416-2327838(+)	67.2637	71.7685	0.937231	0.554468	0.771115	DOWN
gene2352	hypothetical protein	KQ76_RS11765	KQ76_11990	NZ_CP009361.1:2328075-2328566(+)	365.823	453.532	0.806608	0.000158459	0.00046868	DOWN
gene2353	hypothetical protein	KQ76_RS11770	KQ76_11995	NZ_CP009361.1:2328577-2328762(+)	6.36801	6.63872	0.959222	1	1	DOWN
gene2354	2-hydroxyacid dehydrogenase	KQ76_RS11775	KQ76_12000	NZ_CP009361.1:2328925-2329878(+)	538.406	635.806	0.846808	0.000233175	0.00067648	DOWN
gene2355	hypothetical protein	KQ76_RS11780	KQ76_12005	NZ_CP009361.1:2329970-2331094(-)	104.987	122.771	0.855145	0.127466	0.234489	DOWN
gene2356	hypothetical protein	KQ76_RS11785	KQ76_12010	NZ_CP009361.1:2331347-2331568(+)	8.81494	17.2292	0.511629	0.081859	0.158831	DOWN
gene2357	hypothetical protein	autolysin	KQ76_RS11790	NZ_CP009361.1:2331703-2332479(-)	141.072	206.595	0.682844	8.79238e-05	0.000268192	DOWN
gene2358	membrane protein	KQ76_RS11795	KQ76_12020	NZ_CP009361.1:2332501-2332734(-)	18.4864	21.3651	0.865259	0.537067	0.753827	DOWN
gene2359	hypothetical protein	KQ76_RS11800	KQ76_12025	NZ_CP009361.1:2333028-2333501(-)	3748.15	2510.14	1.4932	5.66068e-43	8.93275e-42	UP
gene236	hypothetical protein	KQ76_RS01185	KQ76_01190	NZ_CP009361.1:281946-282212(+)	24.013	17.2581	1.3914	0.446062	0.660743	UP
gene2360	oxidoreductase	KQ76_RS11805	KQ76_12030	NZ_CP009361.1:2333501-2336455(-)	2607.12	1719.75	1.51598	9.72018e-33	1.19532e-31	UP
gene2361	LytR family transcriptional regulator	KQ76_RS11810	KQ76_12035	NZ_CP009361.1:2337063-2338010(-)	629.001	484.384	1.29856	0.00045179	0.00124837	UP
gene2362	inositol monophosphatase	KQ76_RS11815	KQ76_12040	NZ_CP009361.1:2338143-2338940(-)	604.163	398.203	1.51723	1.01293e-08	4.4746e-08	UP
gene2363	DeoR family transcriptional regulator	KQ76_RS11820	KQ76_12045	NZ_CP009361.1:2339325-2340017(+)	498.629	456.537	1.0922	0.560441	0.778232	UP
gene2364	CAAX amino terminal protease	KQ76_RS11825	KQ76_12050	NZ_CP009361.1:2340042-2340779(-)	206.166	106.553	1.93487	1.71945e-07	6.89294e-07	UP
gene2365	hypothetical protein	KQ76_RS11830	KQ76_12055	NZ_CP009361.1:2340828-2341157(+)	0.858296	1.82528	0.470227	0.615887	0.837336	DOWN
gene2366	RpiR family transcriptional regulator	KQ76_RS11835	KQ76_12060	NZ_CP009361.1:2341602-2342474(+)	405.081	209.509	1.93348	2.0784e-13	1.28082e-12	UP
gene2367	alanine glycine permease	KQ76_RS11840	KQ76_12065	NZ_CP009361.1:2342857-2344236(-)	576.421	1266.23	0.455226	3.46807e-67	8.60711e-66	DOWN
gene2368	membrane protein	KQ76_RS11845	KQ76_12070	NZ_CP009361.1:2344516-2344872(+)	328.461	276.2	1.18921	0.143403	0.261517	UP
gene2369	membrane protein	KQ76_RS11850	KQ76_12075	NZ_CP009361.1:2344869-2345054(+)	341.38	311.534	1.0958	0.611124	0.831689	UP
gene237	hypothetical protein	KQ76_RS01190	KQ76_01195	NZ_CP009361.1:282235-282630(+)	29.9103	21.447	1.39461	0.405929	0.616687	UP
gene2370	membrane protein	KQ76_RS11855	KQ76_12080	NZ_CP009361.1:2345150-2345338(-)	163.349	168.433	0.969816	0.476411	0.694394	DOWN
gene2371	HAD family hydrolase	KQ76_RS11860	KQ76_12085	NZ_CP009361.1:2345352-2345987(-)	114.048	113.365	1.00602	0.791556	0.957867	UP
gene2372	sodium transporter	KQ76_RS11865	KQ76_12090	NZ_CP009361.1:2346062-2346979(-)	7.7415	8.36587	0.925367	0.810847	0.974301	DOWN
gene2373	hypothetical protein	KQ76_RS11870	KQ76_12095	NZ_CP009361.1:2347247-2347777(+)	87.8178	111.961	0.784362	0.0473657	0.0962116	DOWN
gene2374	PTS alpha-glucoside transporter subunit IIBC	KQ76_RS11875	KQ76_12100	NZ_CP009361.1:2347843-2349447(-)	63.145	68.7158	0.918929	0.48859	0.707988	DOWN
gene2375	RpiR family transcriptional regulator	KQ76_RS11880	KQ76_12105	NZ_CP009361.1:2349778-2350542(+)	11.8815	15.1964	0.781866	0.450822	0.665627	DOWN
gene2376	hypothetical protein	KQ76_RS11885	KQ76_12110	NZ_CP009361.1:2350600-2351106(-)	488.823	660.498	0.740082	3.32874e-09	1.51964e-08	DOWN
gene2377	sodium:proton antiporter	KQ76_RS11890	KQ76_12115	NZ_CP009361.1:2351276-2352586(-)	67.6817	93.3838	0.724769	0.0184552	0.0409616	DOWN
gene2378	membrane protein	KQ76_RS11895	KQ76_12120	NZ_CP009361.1:2352811-2353380(-)	114.334	52.0445	2.19685	8.95594e-06	3.03346e-05	UP
gene2379	oxidoreductase	KQ76_RS11900	KQ76_12125	NZ_CP009361.1:2353867-2354748(-)	911.225	365.298	2.49447	2.08029e-48	3.76106e-47	UP
gene238	transposase	KQ76_RS01195	KQ76_01200	NZ_CP009361.1:282652-284322(+)	43.9627	52.8446	0.831923	0.264579	0.440695	DOWN
gene2380	N-acetyl-L%2CL-diaminopimelate deacetylase	KQ76_RS11905	KQ76_12130	NZ_CP009361.1:2354859-2355980(-)	15.789	20.6955	0.76292	0.411331	0.623159	DOWN
gene2381	imidazolonepropionase	KQ76_RS11910	KQ76_12135	NZ_CP009361.1:2356255-2357493(-)	27.9933	24.2833	1.15278	0.891004	1	UP
gene2382	urocanate hydratase	KQ76_RS11915	KQ76_12140	NZ_CP009361.1:2357493-2359154(-)	22.7898	16.2908	1.39894	0.527505	0.744617	UP
gene2383	LysR family transcriptional regulator	KQ76_RS11920	KQ76_12145	NZ_CP009361.1:2359314-2360198(+)	14.111	9.80083	1.43977	0.427979	0.643029	UP
gene2384	metallothiol transferase fosB	KQ76_RS11925	KQ76_12150	NZ_CP009361.1:2360440-2360859(+)	4.16887	2.00781	2.07633	0.727242	0.916607	UP
gene2385	formimidoylglutamase	KQ76_RS11930	KQ76_12155	NZ_CP009361.1:2361115-2362050(-)	1354.02	462.279	2.92901	5.84883e-92	1.97127e-90	UP
gene2386	lysostaphin resistance protein A	KQ76_RS11935	KQ76_12160	NZ_CP009361.1:2362328-2363587(+)	213.307	262.043	0.814016	0.00593377	0.0140374	DOWN
gene2387	ribose 5-phosphate isomerase	KQ76_RS11940	KQ76_12165	NZ_CP009361.1:2363653-2364339(-)	97.7109	72.3337	1.35083	0.125859	0.232002	UP
gene2388	molybdenum cofactor biosysynthesis protein	KQ76_RS11945	KQ76_12170	NZ_CP009361.1:2364510-2365163(+)	78.6247	114.39	0.68734	0.00395658	0.00958425	DOWN
gene2389	hypothetical protein	KQ76_RS11950	KQ76_12175	NZ_CP009361.1:2365187-2365375(+)	8.44673	9.24229	0.913921	0.820416	0.979334	DOWN
gene239	membrane protein	KQ76_RS01200	KQ76_01205	NZ_CP009361.1:284338-284982(+)	49.4219	61.4483	0.804285	0.185562	0.323489	DOWN
gene2390	membrane protein	aldoseepimerase	KQ76_RS11955	NZ_CP009361.1:2365399-2366417(-)	84.2461	98.952	0.851383	0.184405	0.321678	DOWN
gene2391	membrane protein	KQ76_RS11960	KQ76_12185	NZ_CP009361.1:2366447-2366773(-)	135.516	153.164	0.884777	0.14221	0.259515	DOWN
gene2392	sodium ABC transporter permease	KQ76_RS11965	KQ76_12190	NZ_CP009361.1:2366991-2368223(-)	54.1082	68.0261	0.795403	0.127631	0.234635	DOWN
gene2393	sodium ABC transporter ATP-binding protein	KQ76_RS11970	KQ76_12195	NZ_CP009361.1:2368216-2369115(-)	29.7257	26.6369	1.11596	0.894927	1	UP
gene2394	hypothetical protein	KQ76_RS11975	KQ76_12200	NZ_CP009361.1:2369348-2369995(-)	175.832	142.963	1.22991	0.161945	0.288583	UP
gene2395	3-methyladenine DNA glycosylase	KQ76_RS11980	KQ76_12205	NZ_CP009361.1:2370394-2371002(+)	20.8443	19.4352	1.07251	1	1	UP
gene2396	sodium:glutamate symporter	KQ76_RS11985	KQ76_12210	NZ_CP009361.1:2371338-2372546(+)	27.8787	24.0887	1.15733	0.891004	1	UP
gene2397	isopentenyl pyrophosphate isomerase	KQ76_RS11990	KQ76_12215	NZ_CP009361.1:2372594-2373643(-)	201.651	277.68	0.726198	6.81014e-05	0.000210551	DOWN
gene2398	cobalt transporter CorA	KQ76_RS11995	KQ76_12220	NZ_CP009361.1:2373674-2374621(-)	122.986	127.998	0.960847	0.487853	0.707296	DOWN
gene2399	3-hydroxyacyl-CoA dehydrogenase	KQ76_RS12000	KQ76_12225	NZ_CP009361.1:2374718-2375209(+)	216.144	367.466	0.588202	6.56921e-12	3.64511e-11	DOWN
gene24	5'-nucleotidase	KQ76_RS00125	KQ76_00125	NZ_CP009361.1:31032-33350(+)	11.9806	10.9481	1.09431	1	1	UP
gene240	hypothetical protein	KQ76_RS01205	KQ76_01210	NZ_CP009361.1:284982-285437(+)	93.3397	137.773	0.677491	0.00124395	0.00324975	DOWN
gene2400	hypothetical protein	KQ76_RS12005	KQ76_12230	NZ_CP009361.1:2375206-2375625(+)	345.955	509.338	0.679224	2.19415e-10	1.09307e-09	DOWN
gene2401	esterase	KQ76_RS12010	KQ76_12235	NZ_CP009361.1:2375733-2376653(-)	154.857	137.865	1.12325	0.599047	0.818517	UP
gene2402	membrane protein	KQ76_RS12015	KQ76_12240	NZ_CP009361.1:2376861-2377499(+)	179.235	263.042	0.681393	7.50326e-06	2.56691e-05	DOWN
gene2403	multidrug MFS transporter	KQ76_RS12020	KQ76_12245	NZ_CP009361.1:2377745-2379682(-)	24.2343	72.5733	0.333928	2.57156e-07	1.0145e-06	DOWN
gene2404	multidrug effluc protein	KQ76_RS12025	KQ76_12250	NZ_CP009361.1:2379695-2380342(-)	33.1795	88.074	0.376723	1.63077e-07	6.54707e-07	DOWN
gene2405	TetR family transcriptional regulator	KQ76_RS12030	KQ76_12255	NZ_CP009361.1:2380463-2381017(+)	33.6359	39.5593	0.850267	0.415889	0.627627	DOWN
gene2406	transposase	KQ76_RS12035	KQ76_12260	NZ_CP009361.1:2381108-2381338(-)	93.4094	78.0959	1.19609	0.447168	0.661663	UP
gene2407	bicyclomycin transporter TcaB	KQ76_RS12040	KQ76_12265	NZ_CP009361.1:2381772-2382980(-)	37.1006	41.1277	0.902082	0.505011	0.725622	DOWN
gene2408	bicyclomycin transporter TcaB	hypotheticalprotein	KQ76_RS12045	NZ_CP009361.1:2383090-2383217(-)	83.4827	67.7635	1.23197	0.331278	0.528883	UP
gene2409	membrane protein	KQ76_RS12050	KQ76_12275	NZ_CP009361.1:2383248-2384630(-)	143.248	117.071	1.2236	0.240509	0.405302	UP
gene241	hypothetical protein	KQ76_RS01210	KQ76_01215	NZ_CP009361.1:285430-285888(+)	119.825	171.189	0.699958	0.000537901	0.00146994	DOWN
gene2410	hypothetical protein	KQ76_RS12055	KQ76_RS12055	NZ_CP009361.1:2384540-2384809(+)	1.81196	2.2309	0.812211	0.680104	0.886669	DOWN
gene2411	MarR family transcriptional regulator	KQ76_RS12060	KQ76_12280	NZ_CP009361.1:2384870-2385325(-)	197.86	132.753	1.49044	0.00203112	0.00515811	UP
gene2412	membrane protein	KQ76_RS12065	KQ76_12285	NZ_CP009361.1:2385520-2386488(+)	20.7267	31.1117	0.666201	0.0997279	0.188805	DOWN
gene2413	hemin ABC transporter ATP-binding protein	KQ76_RS12070	KQ76_12290	NZ_CP009361.1:2386774-2387439(-)	42.9921	189.476	0.226901	6.62474e-25	6.62474e-24	DOWN
gene2414	hemin ABC transporter permease	KQ76_RS12075	KQ76_12295	NZ_CP009361.1:2387439-2388494(-)	27.6996	114.565	0.241781	6.75279e-15	4.51841e-14	DOWN
gene2415	heme transporter CcmC	KQ76_RS12080	KQ76_12300	NZ_CP009361.1:2388630-2389304(+)	33.9122	30.2956	1.11938	0.901694	1	UP
gene2416	sensor histidine kinase	KQ76_RS12085	KQ76_12305	NZ_CP009361.1:2389297-2390670(+)	44.3953	51.2473	0.866295	0.361512	0.565899	DOWN
gene2417	LytTR family transcriptional regulator	KQ76_RS12090	KQ76_12310	NZ_CP009361.1:2390836-2391276(+)	780.116	813.709	0.958716	0.0712151	0.139768	DOWN
gene2418	membrane protein	KQ76_RS12095	KQ76_12315	NZ_CP009361.1:2391273-2391728(+)	983.54	766.071	1.28388	3.47649e-05	0.000111657	UP
gene2419	TetR family transcriptional regulator	KQ76_RS12100	KQ76_12320	NZ_CP009361.1:2391905-2392468(-)	0.0913081	1e-05	9130.81	1	1	UP
gene242	membrane protein	KQ76_RS01215	KQ76_01220	NZ_CP009361.1:285912-286499(+)	77.1153	104.283	0.73948	0.0217014	0.0474339	DOWN
gene2420	glycosyl transferase family 2	KQ76_RS12105	KQ76_12325	NZ_CP009361.1:2392602-2393330(+)	0.0706417	1e-05	7064.17	1	1	UP
gene2421	antibiotic ABC transporter permease	KQ76_RS12110	KQ76_12330	NZ_CP009361.1:2393327-2394409(+)	0.047551	1e-05	4755.1	1	1	UP
gene2422	malate:quinone oxidoreductase	KQ76_RS12115	KQ76_12335	NZ_CP009361.1:2394536-2396014(-)	559.773	525.757	1.0647	0.855466	1	UP
gene2423	L-lactate permease	KQ76_RS12120	KQ76_12340	NZ_CP009361.1:2396395-2397993(-)	893.884	714.034	1.25188	0.000572367	0.00155634	UP
gene2424	CDP-glycerol glycerophosphotransferase	KQ76_RS12125	KQ76_12345	NZ_CP009361.1:2398310-2399983(+)	121.207	107.569	1.12679	0.598267	0.817862	UP
gene2425	hypothetical protein	KQ76_RS12130	KQ76_12350	NZ_CP009361.1:2400137-2400766(-)	3206.92	1343.75	2.38655	2.05463e-153	1.16857e-151	UP
gene2426	acetyltransferase	KQ76_RS12135	KQ76_12355	NZ_CP009361.1:2401082-2401597(-)	35.4796	32.9771	1.07589	0.904642	1	UP
gene2427	quinone oxidoreductase	KQ76_RS12140	KQ76_12360	NZ_CP009361.1:2401787-2402791(+)	151.752	282.801	0.536603	9.02941e-12	4.93006e-11	DOWN
gene2428	GNAT family acetyltransferase	KQ76_RS12145	KQ76_12370	NZ_CP009361.1:2403357-2403758(-)	19.3437	16.3322	1.18439	0.745692	0.931688	UP
gene2429	ferredoxin--NADP reductase	KQ76_RS12150	KQ76_12375	NZ_CP009361.1:2403794-2404828(-)	33.3119	17.1973	1.93704	0.0512639	0.103667	UP
gene243	membrane protein	KQ76_RS01220	KQ76_01225	NZ_CP009361.1:286676-286894(+)	45.0312	56.2461	0.800609	0.200224	0.345519	DOWN
gene2430	hypothetical protein	KQ76_RS12155	KQ76_12380	NZ_CP009361.1:2404839-2404955(-)	28.3898	10.2965	2.75724	0.00707671	0.0165264	UP
gene2431	membrane protein	KQ76_RS12160	KQ76_12385	NZ_CP009361.1:2405055-2405486(-)	190.494	171.361	1.11165	0.636592	0.852328	UP
gene2432	hypothetical protein	KQ76_RS12165	KQ76_12390	NZ_CP009361.1:2405538-2405630(+)	1.10748	2.91456	0.379982	0.680104	0.886669	DOWN
gene2433	phage infection protein	KQ76_RS12170	KQ76_12395	NZ_CP009361.1:2405692-2406969(-)	51.8	94.7346	0.546791	0.000131999	0.000396432	DOWN
gene2434	TetR family transcriptional regulator	KQ76_RS12175	KQ76_12400	NZ_CP009361.1:2407130-2407753(+)	565.362	641.34	0.881531	0.00227235	0.00573868	DOWN
gene2435	magnesium transporter CorA	KQ76_RS12180	KQ76_12405	NZ_CP009361.1:2407799-2408743(+)	347.024	428.396	0.810054	0.000327439	0.00092633	DOWN
gene2436	PTS sucrose transporter subunit IIBC	KQ76_RS12185	KQ76_12410	NZ_CP009361.1:2408829-2410271(-)	9.35026	12.8358	0.728453	0.533903	0.752093	DOWN
gene2437	hypothetical protein	KQ76_RS12190	KQ76_12415	NZ_CP009361.1:2410454-2410837(+)	180.041	354.347	0.508093	4.6531e-16	3.28242e-15	DOWN
gene2438	hypothetical protein	KQ76_RS12195	KQ76_12420	NZ_CP009361.1:2412325-2414430(+)	96.3322	193.345	0.498241	1.03103e-09	4.87818e-09	DOWN
gene2439	hypothetical protein	KQ76_RS12200	KQ76_12425	NZ_CP009361.1:2414501-2414923(+)	2679.59	1615.86	1.65831	7.07587e-49	1.29645e-47	UP
gene244	hypothetical protein	KQ76_RS01225	KQ76_01230	NZ_CP009361.1:287026-287526(+)	6.78414	9.19745	0.737611	0.471836	0.690307	DOWN
gene2440	hypothetical protein	KQ76_RS12205	KQ76_12430	NZ_CP009361.1:2415201-2415557(+)	48.4685	42.6027	1.13769	0.754704	0.933971	UP
gene2441	proton/sodium-glutamate symport protein GltT	KQ76_RS12210	KQ76_12440	NZ_CP009361.1:2415801-2417078(-)	449.578	644.596	0.697457	2.02009e-11	1.07293e-10	DOWN
gene2442	hypothetical protein	KQ76_RS12215	KQ76_12445	NZ_CP009361.1:2417260-2417625(-)	67.9602	53.0753	1.28045	0.365185	0.569363	UP
gene2443	MarR family transcriptional regulator	KQ76_RS12220	KQ76_12450	NZ_CP009361.1:2418022-2418468(+)	261.06	802.584	0.325275	1.99238e-70	5.38534e-69	DOWN
gene2444	heat shock protein Hsp20	KQ76_RS12225	KQ76_12455	NZ_CP009361.1:2418677-2419114(+)	261.486	545.134	0.479674	3.8141e-27	4.05155e-26	DOWN
gene2445	nitrate transporter NarT	KQ76_RS12230	KQ76_12460	NZ_CP009361.1:2419222-2420391(-)	1179.89	249.509	4.72887	8.45812e-135	4.35673e-133	UP
gene2446	metallopeptidase	KQ76_RS12235	KQ76_12465	NZ_CP009361.1:2420900-2421814(+)	5.0935	4.54225	1.12136	1	1	UP
gene2447	MerR family transcripitonal regulator	KQ76_RS12240	KQ76_12470	NZ_CP009361.1:2421793-2422533(+)	9.17369	10.039	0.913802	0.828686	0.984899	DOWN
gene2448	LuxR family transcriptional regulator	KQ76_RS12245	KQ76_12475	NZ_CP009361.1:2422787-2423440(-)	648.093	197.097	3.28819	5.69076e-52	1.07143e-50	UP
gene2449	sensor histidine kinase	KQ76_RS12250	KQ76_12480	NZ_CP009361.1:2423463-2424497(-)	660.888	202.498	3.26368	1.48336e-52	2.85181e-51	UP
gene245	hypothetical protein	KQ76_RS01230	KQ76_01235	NZ_CP009361.1:287537-288037(+)	11.0499	16.2308	0.6808	0.353809	0.554796	DOWN
gene2450	hypothetical protein	KQ76_RS12255	KQ76_12485	NZ_CP009361.1:2424521-2424973(-)	1063.72	373.705	2.84641	1.36889e-69	3.66379e-68	UP
gene2451	nitrate reductase subunit gamma	KQ76_RS12260	KQ76_12490	NZ_CP009361.1:2424993-2425670(-)	735.135	231.786	3.1716	2.37337e-56	4.90855e-55	UP
gene2452	nitrate reductase sununit delta	KQ76_RS12265	KQ76_12495	NZ_CP009361.1:2425663-2426238(-)	648.506	60.4957	10.7199	5.08164e-119	2.35134e-117	UP
gene2453	nitrate reductase sununit delta	narH	KQ76_12500	NZ_CP009361.1:2426231-2427790(-)	625.368	50.1759	12.4635	5.599e-121	2.68163e-119	UP
gene2454	nitrate reductase sununit delta	narZ	KQ76_12505	NZ_CP009361.1:2427780-2431469(-)	451.994	94.0242	4.80721	5.05987e-53	9.86675e-52	UP
gene2455	uroporphyrinogen III methyltransferase	KQ76_RS12280	KQ76_12510	NZ_CP009361.1:2431776-2432753(-)	462.875	60.2035	7.6885	2.79137e-73	7.85612e-72	UP
gene2456	nitrite reductase NAD(P)H small subunit	KQ76_RS12285	KQ76_12515	NZ_CP009361.1:2432744-2433058(-)	1187.8	140.547	8.45129	1.36471e-195	9.55298e-194	UP
gene2457	nitrite reductase	KQ76_RS12290	KQ76_12520	NZ_CP009361.1:2433062-2435467(-)	522.694	75.6057	6.91342	1.745e-78	5.12241e-77	UP
gene2458	cobalamin biosynthesis protein CbiX	KQ76_RS12295	KQ76_12525	NZ_CP009361.1:2435513-2436265(-)	268.295	116.549	2.30199	2.58849e-13	1.57035e-12	UP
gene2459	N-acetyltransferase	KQ76_RS12300	KQ76_12530	NZ_CP009361.1:2436493-2437029(-)	58.2587	95.9598	0.607116	0.00123754	0.0032361	DOWN
gene246	hypothetical protein	KQ76_RS01235	KQ76_01240	NZ_CP009361.1:288048-288539(+)	20.2014	25.0364	0.80688	0.384826	0.592207	DOWN
gene2460	formate/nitrite transporter	KQ76_RS12305	KQ76_12535	NZ_CP009361.1:2437496-2438320(-)	94.1629	93.6004	1.00601	0.827303	0.984112	UP
gene2461	membrane protein	KQ76_RS12310	KQ76_12540	NZ_CP009361.1:2438523-2438705(-)	0.140704	1e-05	14070.4	1	1	UP
gene2462	glutathione S-transferase	KQ76_RS12315	KQ76_12545	NZ_CP009361.1:2438792-2439259(-)	14.47	8.17281	1.7705	0.311082	0.502517	UP
gene2463	zinc ABC transporter substrate-binding protein	KQ76_RS12320	KQ76_12550	NZ_CP009361.1:2439445-2440992(-)	44.4451	17.1403	2.59302	0.00145673	0.00375886	UP
gene2464	addiction module antitoxin RelB	KQ76_RS12325	KQ76_12555	NZ_CP009361.1:2441285-2441551(-)	250.16	167.167	1.49647	0.00042146	0.00116811	UP
gene2465	prevent-host-death protein	KQ76_RS12330	KQ76_12560	NZ_CP009361.1:2441551-2441802(-)	306.024	205.561	1.48872	9.85883e-05	0.000298719	UP
gene2466	prevent-host-death protein	hypotheticalprotein	KQ76_RS12335	NZ_CP009361.1:2441966-2442066(-)	41.3002	25.9425	1.59199	0.0898608	0.171913	UP
gene2467	protein-disulfide isomerase	KQ76_RS12340	KQ76_12570	NZ_CP009361.1:2442073-2442672(-)	180.714	134.573	1.34287	0.0325228	0.0687741	UP
gene2468	hypothetical protein	KQ76_RS12345	KQ76_12575	NZ_CP009361.1:2442691-2443053(-)	104.982	78.4871	1.33757	0.121581	0.225181	UP
gene2469	hypothetical protein	methicillinresistanceprotein	KQ76_RS12350	NZ_CP009361.1:2443308-2444558(+)	12.2261	10.0872	1.21204	0.840018	0.993609	UP
gene247	hypothetical protein	KQ76_RS01240	KQ76_01245	NZ_CP009361.1:288832-289305(+)	5.97548	6.73505	0.887221	0.786103	0.958063	DOWN
gene2470	arginine ABC transporter ATP-binding protein	KQ76_RS12355	KQ76_12585	NZ_CP009361.1:2444655-2445386(-)	672.496	2667.38	0.252119	1.9583e-301	2.32442e-299	DOWN
gene2471	amino acid ABC transporter permease	KQ76_RS12360	KQ76_12590	NZ_CP009361.1:2445383-2446102(-)	549.739	2249.54	0.244378	1.10498e-261	1.16023e-259	DOWN
gene2472	amino acid ABC transporter substrate-binding protein	KQ76_RS12365	KQ76_12595	NZ_CP009361.1:2446083-2446862(-)	436.543	2009.35	0.217255	1.2416e-257	1.21056e-255	DOWN
gene2473	drug:proton antiporter	KQ76_RS12370	KQ76_12600	NZ_CP009361.1:2446983-2448422(-)	212.697	270.469	0.786401	0.00144803	0.00373995	DOWN
gene2474	hypothetical protein	KQ76_RS12375	KQ76_12610	NZ_CP009361.1:2448596-2448700(+)	76.0205	70.2733	1.08178	0.869668	1	UP
gene2475	hypothetical protein	gpmA	KQ76_12615	NZ_CP009361.1:2448853-2449539(-)	627.044	365.263	1.71669	4.14882e-14	2.65252e-13	UP
gene2476	transporter	KQ76_RS12385	KQ76_12620	NZ_CP009361.1:2449866-2450732(-)	27.8278	45.4362	0.612459	0.0264968	0.0569577	DOWN
gene2477	hypothetical protein	KQ76_RS12390	KQ76_12625	NZ_CP009361.1:2451231-2451335(-)	7.84728	16.6361	0.471701	0.0704426	0.13865	DOWN
gene2478	hypothetical protein	KQ76_RS12395	KQ76_12630	NZ_CP009361.1:2451430-2452743(+)	30.7458	58.0798	0.529373	0.00147989	0.00381501	DOWN
gene2479	hypothetical protein	KQ76_RS12400	KQ76_12635	NZ_CP009361.1:2452680-2452862(-)	1.26634	2.30404	0.549616	0.680104	0.886669	DOWN
gene248	hypothetical protein	KQ76_RS01245	KQ76_01250	NZ_CP009361.1:289320-289694(+)	11.7415	14.4562	0.812211	0.565097	0.783502	DOWN
gene2480	gamma-hemolysin subunit A	KQ76_RS12405	KQ76_12640	NZ_CP009361.1:2453279-2454208(+)	84.0854	65.6424	1.28096	0.222853	0.379532	UP
gene2481	gamma-hemolysin subunit A	KQ76_RS12410	KQ76_12645	NZ_CP009361.1:2454758-2455705(+)	18.5512	17.2506	1.07539	1	1	UP
gene2482	gamma-hemolysin subunit B	KQ76_RS12415	KQ76_12650	NZ_CP009361.1:2455707-2456684(+)	24.7484	21.3715	1.15801	0.884244	1	UP
gene2483	hypothetical protein	KQ76_RS12420	KQ76_12655	NZ_CP009361.1:2456736-2457203(-)	11.664	10.2321	1.13994	1	1	UP
gene2484	6-carboxyhexanoate--CoA ligase	KQ76_RS12425	KQ76_12660	NZ_CP009361.1:2457214-2457906(-)	31.5452	37.0271	0.851948	0.402993	0.612909	DOWN
gene2485	8-amino-7-oxononanoate synthase	KQ76_RS12430	KQ76_12665	NZ_CP009361.1:2457917-2459032(-)	24.6183	27.7963	0.885671	0.58452	0.801879	DOWN
gene2486	biotin synthase	KQ76_RS12435	KQ76_12670	NZ_CP009361.1:2459010-2460017(-)	37.7548	46.6397	0.8095	0.234545	0.397213	DOWN
gene2487	adenosylmethionine--8-amino-7-oxononanoate aminotransferase	KQ76_RS12440	KQ76_12675	NZ_CP009361.1:2460019-2461377(-)	20.6332	19.3024	1.06894	1	1	UP
gene2488	ATP-dependent dethiobiotin synthetase	KQ76_RS12445	KQ76_12680	NZ_CP009361.1:2461355-2462041(-)	26.8733	22.8399	1.17659	0.777728	0.949976	UP
gene2489	ATP-dependent dethiobiotin synthetase	hypotheticalprotein	KQ76_RS12450	NZ_CP009361.1:2462096-2462263(-)	1.07287	2.33049	0.460362	0.680104	0.886669	DOWN
gene249	hypothetical protein	KQ76_RS01250	KQ76_01255	NZ_CP009361.1:289712-290101(+)	33.8697	46.4113	0.729773	0.0968314	0.183832	DOWN
gene2490	hypothetical protein	KQ76_RS12455	KQ76_12690	NZ_CP009361.1:2462263-2462406(-)	1.78812	2.50976	0.712465	0.680104	0.886669	DOWN
gene2491	multidrug ABC transporter ATP-binding protein	KQ76_RS12460	KQ76_12695	NZ_CP009361.1:2462494-2464227(-)	4.87061	4.8111	1.01237	1	1	UP
gene2492	multidrug ABC transporter permease	KQ76_RS12465	KQ76_12700	NZ_CP009361.1:2464252-2466015(-)	5.03592	2.71464	1.8551	0.509035	0.728718	UP
gene2493	hypothetical protein	KQ76_RS12470	KQ76_12705	NZ_CP009361.1:2466529-2466636(-)	4.29148	6.97156	0.61557	0.57276	0.791314	DOWN
gene2494	hypothetical protein	KQ76_RS12475	KQ76_12710	NZ_CP009361.1:2466663-2466770(-)	783.911	303.123	2.58611	2.01323e-44	3.2715e-43	UP
gene2495	hypothetical protein	KQ76_RS12480	KQ76_12715	NZ_CP009361.1:2466904-2467290(-)	211.846	98.2114	2.15704	1.84011e-09	8.60188e-09	UP
gene2496	glycerate kinase	KQ76_RS12485	KQ76_12720	NZ_CP009361.1:2467558-2468700(+)	184.59	202.994	0.909337	0.170273	0.300481	DOWN
gene2497	membrane protein	KQ76_RS12490	KQ76_12725	NZ_CP009361.1:2468760-2469419(+)	677.196	754.297	0.897784	0.00306031	0.00758823	DOWN
gene2498	bicyclomycin transporter TcaB	KQ76_RS12495	KQ76_12730	NZ_CP009361.1:2469601-2470812(+)	255.598	378.601	0.675112	3.81366e-08	1.61165e-07	DOWN
gene2499	hypothetical protein	KQ76_RS12500	KQ76_12735	NZ_CP009361.1:2470935-2471408(-)	27.9218	19.7604	1.41302	0.386782	0.593877	UP
gene25	50S rRNA methyltransferase	KQ76_RS00130	KQ76_00130	NZ_CP009361.1:33718-34197(+)	180.993	174.24	1.03876	0.915571	1	UP
gene250	hypothetical protein	KQ76_RS01255	KQ76_01260	NZ_CP009361.1:290103-290495(+)	31.1214	35.2516	0.882838	0.544714	0.760649	DOWN
gene2500	hypothetical protein	KQ76_RS12505	KQ76_12740	NZ_CP009361.1:2471521-2472177(+)	535.593	635.852	0.842323	0.000161633	0.000477037	DOWN
gene2501	phosphohydrolase	KQ76_RS12510	KQ76_12745	NZ_CP009361.1:2472240-2473046(-)	32.7046	39.1112	0.836195	0.349109	0.549319	DOWN
gene2502	D-alanine/D-serine/glycine permease	KQ76_RS12515	KQ76_12750	NZ_CP009361.1:2473332-2474741(+)	138.113	195.761	0.705516	0.000370529	0.0010343	DOWN
gene2503	sodium:proton antiporter	KQ76_RS12520	KQ76_12755	NZ_CP009361.1:2474879-2476957(+)	52.1914	79.8488	0.653628	0.00914213	0.0210084	DOWN
gene2504	hypothetical protein	KQ76_RS12525	KQ76_12760	NZ_CP009361.1:2477036-2477137(-)	3.28172	5.01952	0.653792	0.539771	0.756455	DOWN
gene2505	amino acid permease	KQ76_RS12530	KQ76_12765	NZ_CP009361.1:2477097-2478926(-)	66.0607	142.949	0.462126	2.26031e-08	9.67186e-08	DOWN
gene2506	hypothetical protein	KQ76_RS12535	KQ76_12770	NZ_CP009361.1:2479020-2479124(-)	2.20705	2.58147	0.854959	1	1	DOWN
gene2507	beta-lactamase	KQ76_RS12540	KQ76_12775	NZ_CP009361.1:2479158-2480657(+)	102.824	109.546	0.938637	0.411334	0.622473	DOWN
gene2508	epimerase	KQ76_RS12545	KQ76_12780	NZ_CP009361.1:2480764-2481615(-)	154.614	449.035	0.344326	1.19755e-37	1.64287e-36	DOWN
gene2509	epimerase	hypotheticalprotein	KQ76_RS12550	NZ_CP009361.1:2481770-2481968(+)	0.646957	0.454027	1.42493	1	1	UP
gene251	hypothetical protein	KQ76_RS01260	KQ76_01265	NZ_CP009361.1:291011-291511(+)	1.85022	1.08205	1.70992	1	1	UP
gene2510	2-dehydropantoate 2-reductase	KQ76_RS12555	KQ76_12790	NZ_CP009361.1:2481937-2482872(-)	39.9438	71.3995	0.559441	0.00121318	0.0031846	DOWN
gene2511	quinolone resistance protein NorB	KQ76_RS12560	KQ76_12795	NZ_CP009361.1:2483098-2484498(-)	94.045	128.422	0.732311	0.00902171	0.0208017	DOWN
gene2512	amino acid ABC transporter permease	KQ76_RS12565	KQ76_12800	NZ_CP009361.1:2484792-2485487(-)	169.921	115.709	1.46852	0.00640853	0.0150951	UP
gene2513	glycine/betaine ABC transporter substrate-binding protein	KQ76_RS12570	KQ76_12805	NZ_CP009361.1:2485487-2486428(-)	175.185	132.394	1.32321	0.0463888	0.0945085	UP
gene2514	choline ABC transporter permease	KQ76_RS12575	KQ76_12810	NZ_CP009361.1:2486445-2487080(-)	162.429	113.271	1.43399	0.0115695	0.0262768	UP
gene2515	glycine/betaine ABC transporter ATP-binding protein	KQ76_RS12580	KQ76_12815	NZ_CP009361.1:2487077-2488303(-)	213.966	133.208	1.60626	0.000134518	0.000403553	UP
gene2516	glycine/betaine ABC transporter ATP-binding protein	hypotheticalprotein	KQ76_RS12585	NZ_CP009361.1:2488630-2488749(-)	2.14574	2.25878	0.949954	1	1	DOWN
gene2517	glycine/betaine ABC transporter ATP-binding protein	hypotheticalprotein	KQ76_RS12590	NZ_CP009361.1:2488829-2488938(-)	238.06	456.411	0.521591	3.26898e-19	2.71256e-18	DOWN
gene2518	hypothetical protein	KQ76_RS12595	KQ76_12830	NZ_CP009361.1:2488973-2489572(-)	251.61	498.288	0.504948	2.0202e-22	1.82621e-21	DOWN
gene2519	amino acid:proton symporter	KQ76_RS12600	KQ76_12835	NZ_CP009361.1:2489753-2491390(+)	73.3796	182.578	0.401908	4.58062e-13	2.74837e-12	DOWN
gene252	hypothetical protein	KQ76_RS01265	KQ76_01270	NZ_CP009361.1:291522-292022(+)	0.10279	1e-05	10279	1	1	UP
gene2520	carboxylesterase	KQ76_RS12605	KQ76_12840	NZ_CP009361.1:2491697-2493049(+)	815.058	292.379	2.78768	3.69794e-52	7.01069e-51	UP
gene2521	chloramphenicol resistance protein DHA1	KQ76_RS12610	KQ76_12845	NZ_CP009361.1:2493111-2494298(-)	69.8991	57.1668	1.22272	0.479576	0.697891	UP
gene2522	membrane protein	KQ76_RS12615	KQ76_12850	NZ_CP009361.1:2494692-2495468(-)	323.734	73.9556	4.37741	6.95727e-36	9.22008e-35	UP
gene2523	methionine ABC transporter ATP-binding protein	KQ76_RS12620	KQ76_12855	NZ_CP009361.1:2495461-2496123(-)	24.0012	19.4876	1.23162	0.655189	0.867443	UP
gene2524	peptidase M28	KQ76_RS12625	KQ76_12860	NZ_CP009361.1:2496469-2497545(-)	146.795	256.149	0.573084	2.43931e-09	1.1287e-08	DOWN
gene2525	addiction module protein	KQ76_RS12630	KQ76_12865	NZ_CP009361.1:2497901-2498167(-)	124.212	125.996	0.985843	0.658906	0.870253	DOWN
gene2526	prevent-host-death protein	KQ76_RS12635	KQ76_12870	NZ_CP009361.1:2498167-2498424(-)	122.657	138.329	0.886704	0.173994	0.305469	DOWN
gene2527	prevent-host-death protein	hypotheticalprotein	KQ76_RS12640	NZ_CP009361.1:2498509-2498725(-)	2.25451	4.99639	0.451228	0.497873	0.71839	DOWN
gene2528	hypothetical protein	KQ76_RS12645	KQ76_12880	NZ_CP009361.1:2498784-2499239(+)	458.511	431.349	1.06297	0.893361	1	UP
gene2529	membrane protein	KQ76_RS12650	KQ76_12885	NZ_CP009361.1:2499407-2500984(-)	69.4143	117.472	0.590901	0.000136054	0.000407267	DOWN
gene253	membrane protein	hypotheticalprotein	KQ76_RS01270	NZ_CP009361.1:292033-292521(+)	3.89656	1.60132	2.43334	0.688082	0.887324	UP
gene2530	membrane protein	KQ76_RS12655	KQ76_12890	NZ_CP009361.1:2501180-2501929(+)	49.4722	51.1188	0.967789	0.692435	0.890833	DOWN
gene2531	antibiotic MFS transporter	KQ76_RS12660	KQ76_12895	NZ_CP009361.1:2502153-2503346(-)	10.5885	12.3344	0.858455	0.684788	0.883911	DOWN
gene2532	peptide ABC transporter ATP-binding protein	KQ76_RS12665	KQ76_12900	NZ_CP009361.1:2503358-2504107(-)	3.43319	4.2164	0.814246	0.748395	0.934211	DOWN
gene2533	peptide ABC transporter ATP-binding protein	KQ76_RS12670	KQ76_12905	NZ_CP009361.1:2504100-2504915(-)	2.36663	2.54667	0.929303	1	1	DOWN
gene2534	peptide ABC transporter permease	KQ76_RS12675	KQ76_12910	NZ_CP009361.1:2504912-2505781(-)	1.09507	1.03852	1.05445	1	1	UP
gene2535	nickel ABC transporter permease	KQ76_RS12680	KQ76_12915	NZ_CP009361.1:2505778-2506713(-)	7.67515	9.29898	0.825375	0.641081	0.856239	DOWN
gene2536	nickel ABC transporter substrate-binding protein	KQ76_RS12685	KQ76_12920	NZ_CP009361.1:2506726-2508324(-)	14.8954	18.0439	0.825508	0.49329	0.713663	DOWN
gene2537	hypothetical protein	KQ76_RS12690	KQ76_12925	NZ_CP009361.1:2508467-2509768(-)	2.35339	1.82738	1.28785	1	1	UP
gene2538	hypothetical protein	KQ76_RS12695	KQ76_12930	NZ_CP009361.1:2509761-2510579(-)	6.60228	3.86117	1.70992	0.550229	0.76639	UP
gene2539	diaminopimelate epimerase	KQ76_RS12700	KQ76_12935	NZ_CP009361.1:2510590-2511411(-)	9.05283	4.79969	1.88613	0.304034	0.493467	UP
gene254	diaminopimelate epimerase	hypotheticalprotein	KQ76_RS01275	NZ_CP009361.1:293143-293518(+)	156.479	86.9071	1.80053	3.90137e-05	0.00012457	UP
gene2540	hypothetical protein	KQ76_RS12705	KQ76_12940	NZ_CP009361.1:2512113-2512880(-)	0.469381	1e-05	46938.1	1	1	UP
gene2541	short chain dehydrogenase	KQ76_RS12710	KQ76_12945	NZ_CP009361.1:2512981-2513799(-)	181.374	103.075	1.75963	3.17388e-05	0.00010242	UP
gene2542	aminobenzoyl-glutamate transporter	KQ76_RS12715	KQ76_12950	NZ_CP009361.1:2514034-2515572(+)	29.4464	47.3772	0.621531	0.0307358	0.0652479	DOWN
gene2543	alkylhydroperoxidase	KQ76_RS12720	KQ76_12955	NZ_CP009361.1:2515684-2516106(-)	1317.76	571.086	2.30746	6.49088e-60	1.40636e-58	UP
gene2544	hypothetical protein	KQ76_RS12725	KQ76_12960	NZ_CP009361.1:2516560-2516973(-)	22.6391	17.6047	1.28597	0.639867	0.855874	UP
gene2545	hypothetical protein	KQ76_RS12730	KQ76_12965	NZ_CP009361.1:2516991-2517410(-)	23.6645	20.2215	1.17026	0.881707	1	UP
gene2546	hypothetical protein	hypotheticalprotein	KQ76_RS12735	NZ_CP009361.1:2517662-2518088(-)	8.50256	10.7208	0.793087	0.657566	0.869745	DOWN
gene2547	hypothetical protein	KQ76_RS12740	KQ76_12975	NZ_CP009361.1:2518115-2518525(-)	28.6308	26.3067	1.08835	1	1	UP
gene2548	hypothetical protein	hypotheticalprotein	KQ76_RS12745	NZ_CP009361.1:2518479-2518711(+)	2.76276	2.06813	1.33587	1	1	UP
gene2549	hypothetical protein	KQ76_RS12750	KQ76_12985	NZ_CP009361.1:2518803-2519225(-)	79.9859	121.821	0.656584	0.00115167	0.00303188	DOWN
gene255	membrane protein	KQ76_RS01280	KQ76_01285	NZ_CP009361.1:293668-294066(+)	205.217	113.298	1.8113	2.37184e-06	8.6335e-06	UP
gene2550	oxidoreductase	KQ76_RS12755	KQ76_12990	NZ_CP009361.1:2519477-2520172(-)	214.87	303.378	0.708258	8.6458e-06	2.9357e-05	DOWN
gene2551	hypothetical protein	KQ76_RS12760	KQ76_12995	NZ_CP009361.1:2520471-2520752(+)	448.871	532.924	0.84228	0.000559085	0.00152478	DOWN
gene2552	hypothetical protein	hypotheticalprotein	KQ76_RS12765	NZ_CP009361.1:2520688-2520871(+)	221.664	249.121	0.889786	0.0724239	0.141936	DOWN
gene2553	hypothetical protein	KQ76_RS12770	KQ76_13005	NZ_CP009361.1:2521010-2521201(-)	11440.4	5125.09	2.23224	0	0	UP
gene2554	hypothetical protein	KQ76_RS12775	KQ76_13010	NZ_CP009361.1:2521636-2521758(+)	5.02417	4.89709	1.02595	1	1	UP
gene2555	hypothetical protein	KQ76_RS12780	KQ76_13015	NZ_CP009361.1:2521762-2522556(-)	38.0565	57.5067	0.661776	0.0327126	0.0691219	DOWN
gene2556	hypothetical protein	KQ76_RS12785	KQ76_13020	NZ_CP009361.1:2522666-2523430(-)	2.99562	6.14153	0.487765	0.216197	0.369348	DOWN
gene2557	hypothetical protein	KQ76_RS12790	KQ76_13025	NZ_CP009361.1:2523537-2524310(-)	16.0681	26.9653	0.59588	0.0991444	0.187961	DOWN
gene2558	helicase	KQ76_RS12795	KQ76_13030	NZ_CP009361.1:2524617-2527478(-)	42.7709	53.51	0.799306	0.187167	0.325664	DOWN
gene2559	DNA mismatch repair protein MutT	KQ76_RS12800	KQ76_13035	NZ_CP009361.1:2527480-2527872(-)	20.966	21.0743	0.994861	0.762877	0.941951	DOWN
gene256	DNA mismatch repair protein MutT	formate/nitritetransporter	KQ76_RS01285	NZ_CP009361.1:294316-295140(-)	187.577	132.442	1.41629	0.00868009	0.0200649	UP
gene2560	phosphoglucomutase	KQ76_RS12805	KQ76_13040	NZ_CP009361.1:2528160-2529797(+)	57.377	57.2189	1.00276	0.852741	1	UP
gene2561	hypothetical protein	KQ76_RS12810	KQ76_13045	NZ_CP009361.1:2530081-2530347(+)	384.883	365.128	1.05411	1	1	UP
gene2562	membrane protein	KQ76_RS12815	KQ76_13050	NZ_CP009361.1:2530491-2530799(+)	64.3306	83.1389	0.773773	0.0711207	0.139683	DOWN
gene2563	UTP--glucose-1-phosphate uridylyltransferase	KQ76_RS12820	KQ76_13055	NZ_CP009361.1:2530926-2531792(-)	138.189	121.997	1.13272	0.53608	0.752829	UP
gene2564	fibronectin-binding protein A	KQ76_RS12825	KQ76_13060	NZ_CP009361.1:2531972-2534701(-)	20.4105	10.6348	1.91922	0.113712	0.21248	UP
gene2565	fibronectin-binding protein	KQ76_RS12830	KQ76_13065	NZ_CP009361.1:2535383-2538511(-)	26.5883	16.4013	1.62111	0.227333	0.386198	UP
gene2566	fibronectin-binding protein	hypotheticalprotein	KQ76_RS12835	NZ_CP009361.1:2538495-2538597(-)	7.74967	6.72518	1.15234	1	1	UP
gene2567	hypothetical protein	KQ76_RS12840	KQ76_13075	NZ_CP009361.1:2538646-2538846(-)	0.256208	1e-05	25620.8	1	1	UP
gene2568	gluconate permease	KQ76_RS12845	KQ76_13080	NZ_CP009361.1:2538979-2540337(-)	56.4429	70.0074	0.806243	0.133469	0.244873	DOWN
gene2569	gluconokinase	KQ76_RS12850	KQ76_13085	NZ_CP009361.1:2540454-2542007(-)	42.0864	58.9939	0.713402	0.0743903	0.145581	DOWN
gene257	branched-chain amino acid transporter II carrier protein	KQ76_RS01290	KQ76_01295	NZ_CP009361.1:295377-296684(-)	204.889	353.208	0.580079	5.12757e-12	2.87438e-11	DOWN
gene2570	GntR family transcriptional regulator	KQ76_RS12855	KQ76_13090	NZ_CP009361.1:2542032-2542712(-)	62.5762	85.4866	0.732	0.0328142	0.0692293	DOWN
gene2571	MerR family transcriptional regulator	KQ76_RS12860	KQ76_13095	NZ_CP009361.1:2542899-2543630(-)	432.314	304.586	1.41935	5.79975e-05	0.000180746	UP
gene2572	GTP pyrophosphokinase	KQ76_RS12865	KQ76_13100	NZ_CP009361.1:2543795-2544487(-)	129.933	107.561	1.208	0.300412	0.489626	UP
gene2573	hypothetical protein	KQ76_RS12870	KQ76_13105	NZ_CP009361.1:2544718-2545134(-)	4063.57	2500.01	1.62542	1.08785e-67	2.74984e-66	UP
gene2574	membrane protein	KQ76_RS12875	KQ76_13110	NZ_CP009361.1:2545273-2547096(-)	104.704	199.873	0.523852	3.78308e-09	1.71844e-08	DOWN
gene2575	glucarate transporter	KQ76_RS12880	KQ76_13115	NZ_CP009361.1:2547573-2548850(-)	387.241	965.044	0.401267	9.15956e-64	2.15566e-62	DOWN
gene2576	alkaline phosphatase	KQ76_RS12885	KQ76_13120	NZ_CP009361.1:2549401-2550012(+)	204.14	277.009	0.736944	0.000126722	0.000381422	DOWN
gene258	5'-nucleotidase	KQ76_RS01295	KQ76_01305	NZ_CP009361.1:297268-298158(+)	105.047	70.2057	1.49628	0.0238781	0.051942	UP
gene2580	lantibiotic ABC transporter ATP-binding protein	KQ76_RS12905	KQ76_13140	NZ_CP009361.1:2554034-2554729(+)	4.55045	6.53403	0.696423	0.57276	0.791314	DOWN
gene2581	membrane protein	KQ76_RS12910	KQ76_13145	NZ_CP009361.1:2554731-2555501(+)	6.34538	8.12498	0.780972	0.622014	0.838567	DOWN
gene2582	fructose-1%2C6-bisphosphatase	KQ76_RS12915	KQ76_13150	NZ_CP009361.1:2556006-2557970(+)	142.019	341.772	0.415536	3.2279e-22	2.88923e-21	DOWN
gene2583	membrane protein	KQ76_RS12920	KQ76_13160	NZ_CP009361.1:2558314-2559393(+)	66.4226	115.672	0.574232	8.06686e-05	0.000247166	DOWN
gene2584	carboxylesterase	KQ76_RS12925	KQ76_13165	NZ_CP009361.1:2559498-2560091(-)	56.873	21.802	2.60862	0.000178114	0.00052229	UP
gene2585	glyoxalase	KQ76_RS12930	KQ76_13170	NZ_CP009361.1:2560113-2561081(-)	14.1366	10.2255	1.38249	0.560407	0.778581	UP
gene2586	MarR family transcriptional regulator	KQ76_RS12935	KQ76_13175	NZ_CP009361.1:2561159-2561593(-)	61.4422	54.8339	1.12051	0.712649	0.908278	UP
gene2587	acetyltransferase	KQ76_RS12940	KQ76_13180	NZ_CP009361.1:2561819-2562103(+)	194.156	70.379	2.75872	2.91948e-13	1.76331e-12	UP
gene2588	glyoxalase	KQ76_RS12945	KQ76_13185	NZ_CP009361.1:2562278-2563084(+)	58.613	54.375	1.07794	0.925654	1	UP
gene2589	NAD(P)H nitroreductase	KQ76_RS12950	KQ76_13190	NZ_CP009361.1:2563205-2563876(-)	419.033	588.046	0.712585	1.07943e-09	5.08952e-09	DOWN
gene259	hypothetical protein	KQ76_RS01300	KQ76_01310	NZ_CP009361.1:298175-298408(-)	0.440152	0.128706	3.41983	1	1	UP
gene2590	D-lactate dehydrogenase	KQ76_RS12955	KQ76_13195	NZ_CP009361.1:2564146-2565138(+)	2257.29	1534.88	1.47066	1.23025e-24	1.22131e-23	UP
gene2591	transposase	KQ76_RS12960	KQ76_13200	NZ_CP009361.1:2565546-2565722(+)	0.581896	1e-05	58189.6	1	1	UP
gene2592	transposase	KQ76_RS12965	KQ76_13205	NZ_CP009361.1:2565698-2565970(+)	0.282955	1e-05	28295.5	1	1	UP
gene2593	HAD family hydrolase	KQ76_RS12970	KQ76_13210	NZ_CP009361.1:2566237-2567037(-)	12.5691	11.2046	1.12177	1	1	UP
gene2594	sortase A	KQ76_RS12975	KQ76_13215	NZ_CP009361.1:2567267-2567887(-)	548.688	518.635	1.05795	0.926841	1	UP
gene2595	N-acetyltransferase	KQ76_RS12980	KQ76_13220	NZ_CP009361.1:2568081-2568572(+)	28.1563	37.0343	0.760277	0.221742	0.378111	DOWN
gene2596	hypothetical protein	KQ76_RS12985	KQ76_13225	NZ_CP009361.1:2569022-2569192(-)	34.633	38.5711	0.897902	0.561298	0.779026	DOWN
gene2597	hypothetical protein	KQ76_RS12990	KQ76_13230	NZ_CP009361.1:2569254-2569352(-)	11.1839	17.9486	0.623105	0.273398	0.452349	DOWN
gene2598	serine dehydratase subunit alpha	KQ76_RS12995	KQ76_13235	NZ_CP009361.1:2569371-2570270(-)	100.821	161.729	0.623396	3.29703e-05	0.000106142	DOWN
gene2599	serine dehydratase	KQ76_RS13000	KQ76_13240	NZ_CP009361.1:2570284-2570964(-)	42.9904	75.0496	0.572827	0.00123366	0.00323213	DOWN
gene26	hypothetical protein	KQ76_RS00135	KQ76_00135	NZ_CP009361.1:34317-36437(+)	0.0971198	1e-05	9711.98	1	1	UP
gene260	peptide ABC transporter permease	KQ76_RS01305	KQ76_01315	NZ_CP009361.1:298407-299456(+)	1131.38	659.307	1.71602	2.88153e-24	2.78956e-23	UP
gene2600	transcriptional regulator	KQ76_RS13005	KQ76_13245	NZ_CP009361.1:2570967-2572010(-)	30.287	41.1081	0.736764	0.159658	0.285439	DOWN
gene2601	membrane protein	KQ76_RS13010	KQ76_13250	NZ_CP009361.1:2572560-2572763(+)	100.724	89.9085	1.12029	0.664696	0.874094	UP
gene2602	transporter	KQ76_RS13015	KQ76_13255	NZ_CP009361.1:2572920-2573882(+)	46.5512	51.4462	0.904853	0.482347	0.70043	DOWN
gene2603	esterase	KQ76_RS13020	KQ76_13260	NZ_CP009361.1:2573963-2574931(-)	236.656	485.137	0.487812	1.393e-23	1.32044e-22	DOWN
gene2604	thioredoxin	KQ76_RS13025	KQ76_13265	NZ_CP009361.1:2575052-2575408(-)	210.824	536.372	0.393055	2.13528e-37	2.87159e-36	DOWN
gene2605	acyl-CoA thioester hydrolase	KQ76_RS13030	KQ76_13270	NZ_CP009361.1:2575450-2575860(-)	141.337	278.235	0.507976	4.67569e-13	2.79926e-12	DOWN
gene2606	PTS glucose transporter subunit IIABC	KQ76_RS13035	KQ76_13275	NZ_CP009361.1:2576240-2578306(-)	74.1698	89.5209	0.828519	0.139653	0.25519	DOWN
gene2607	pyruvate oxidase	KQ76_RS13040	KQ76_13280	NZ_CP009361.1:2578606-2580345(-)	2529.95	971.433	2.60435	7.4302e-142	4.05689e-140	UP
gene2608	holin	KQ76_RS13045	KQ76_13285	NZ_CP009361.1:2580385-2581074(-)	2622.95	1332.84	1.96795	9.44506e-82	2.93011e-80	UP
gene2609	holin	KQ76_RS13050	KQ76_13290	NZ_CP009361.1:2581067-2581462(-)	25.8789	8.97429	2.88367	0.00652379	0.0153138	UP
gene261	peptide ABC transporter ATP-binding protein	KQ76_RS01310	KQ76_01320	NZ_CP009361.1:299469-300146(+)	1450.26	729.696	1.98748	3.46088e-47	6.01796e-46	UP
gene2610	LysR family transcriptional regulator	KQ76_RS13055	KQ76_13295	NZ_CP009361.1:2581676-2582554(-)	77.9497	48.2422	1.6158	0.0260998	0.0562372	UP
gene2611	hypothetical protein	KQ76_RS13060	KQ76_13300	NZ_CP009361.1:2582721-2582939(+)	3656.46	1726.85	2.11741	8.62344e-136	4.52731e-134	UP
gene2612	peptidase M23B	KQ76_RS13065	KQ76_13305	NZ_CP009361.1:2583328-2583759(+)	91.8496	87.005	1.05568	1	1	UP
gene2613	hydroxymethylglutaryl-CoA reductase	KQ76_RS13070	KQ76_13310	NZ_CP009361.1:2583899-2585179(-)	125.589	146.706	0.856055	0.101958	0.192094	DOWN
gene2614	hydroxymethylglutaryl-CoA synthase	KQ76_RS13075	KQ76_13315	NZ_CP009361.1:2585434-2586600(+)	710.069	988.342	0.718445	8.20443e-15	5.46295e-14	DOWN
gene2615	methylated DNA-protein cysteine S-methyltransferase	KQ76_RS13080	KQ76_13320	NZ_CP009361.1:2586771-2587292(-)	307.31	333.135	0.922479	0.0974302	0.18484	DOWN
gene2616	Clp protease ATP-binding protein	KQ76_RS13085	KQ76_13325	NZ_CP009361.1:2587655-2589760(+)	2657.19	513.035	5.17934	0	0	UP
gene2617	hypothetical protein	KQ76_RS13090	KQ76_13330	NZ_CP009361.1:2589830-2590000(-)	22.7373	22.7199	1.00077	0.883809	1	UP
gene2618	ferrous iron transporter B	KQ76_RS13095	KQ76_13335	NZ_CP009361.1:2590013-2592007(-)	11.0998	7.21603	1.53821	0.506127	0.725315	UP
gene2619	ferrous iron transporter A	KQ76_RS13100	KQ76_13340	NZ_CP009361.1:2592019-2592246(-)	11.7451	4.22696	2.77862	0.145575	0.264946	UP
gene262	transcriptional regulator	KQ76_RS01315	KQ76_01325	NZ_CP009361.1:300354-301385(+)	31.8119	31.3136	1.01591	0.900731	1	UP
gene2620	membrane protein	KQ76_RS13105	KQ76_13345	NZ_CP009361.1:2592461-2594950(-)	1.47875	3.21733	0.459621	0.442177	0.658562	DOWN
gene2621	TetR family transcriptional regulator	KQ76_RS13110	KQ76_13350	NZ_CP009361.1:2595095-2595643(+)	25.2799	30.1171	0.839386	0.428148	0.642929	DOWN
gene2622	hypothetical protein	KQ76_RS13115	KQ76_13355	NZ_CP009361.1:2595720-2595863(-)	56.5045	164.389	0.343724	9.35178e-15	6.19669e-14	DOWN
gene2623	1-pyrroline-5-carboxylate dehydrogenase	KQ76_RS13120	KQ76_13360	NZ_CP009361.1:2595999-2597543(-)	1002.12	1864.9	0.53736	7.30275e-69	1.89872e-67	DOWN
gene2624	maltose O-acetyltransferase	KQ76_RS13125	KQ76_13365	NZ_CP009361.1:2597733-2598332(-)	112.351	400.708	0.280381	3.4951e-42	5.42138e-41	DOWN
gene2625	hypothetical protein	KQ76_RS13130	KQ76_13370	NZ_CP009361.1:2598571-2598762(+)	703.535	618.499	1.13749	0.160615	0.2864	UP
gene2626	ATPase P	KQ76_RS13135	KQ76_13375	NZ_CP009361.1:2599002-2601410(+)	673.191	1737.72	0.3874	1.60151e-119	7.53812e-118	DOWN
gene2627	copper chaperone CopZ	KQ76_RS13140	KQ76_13380	NZ_CP009361.1:2601955-2602161(+)	448.429	1146.78	0.391033	2.57139e-78	7.46796e-77	DOWN
gene2628	lactate dehydrogenase	KQ76_RS13145	KQ76_13385	NZ_CP009361.1:2602251-2603249(-)	105.676	60.174	1.75618	0.00187217	0.00477667	UP
gene2629	N-succinyldiaminopimelate aminotransferase	KQ76_RS13150	KQ76_13390	NZ_CP009361.1:2603272-2604426(-)	86.0972	54.0804	1.59202	0.0185449	0.0411273	UP
gene263	carbohydrate kinase	KQ76_RS01320	KQ76_01330	NZ_CP009361.1:301728-302846(+)	19.582	8.12812	2.40917	0.0637496	0.12648	UP
gene2630	dehydrosqualene desaturase	KQ76_RS13155	KQ76_13395	NZ_CP009361.1:2604853-2606361(-)	238.122	84.6632	2.81258	1.49795e-16	1.0993e-15	UP
gene2631	dehydrosqualene synthase	KQ76_RS13160	KQ76_13400	NZ_CP009361.1:2606373-2607236(-)	202.773	76.6871	2.64415	5.11046e-13	3.04619e-12	UP
gene2632	4%2C4'-diaponeurosporenoate glycosyltransferase	KQ76_RS13165	KQ76_13405	NZ_CP009361.1:2607273-2608400(-)	342.337	114.942	2.97835	4.38728e-25	4.43603e-24	UP
gene2633	diapolycopene oxygenase	KQ76_RS13170	KQ76_13410	NZ_CP009361.1:2608406-2609899(-)	417.136	115.691	3.6056	5.20585e-38	7.17776e-37	UP
gene2634	glycosyl-4%2C4'-diaponeurosporenoate acyltransferase	KQ76_RS13175	KQ76_13415	NZ_CP009361.1:2609892-2610389(-)	368.912	198.846	1.85527	4.52937e-11	2.34189e-10	UP
gene2635	hypothetical protein	KQ76_RS13180	KQ76_13420	NZ_CP009361.1:2610561-2611328(-)	587.933	715.36	0.82187	9.08366e-06	3.07291e-05	DOWN
gene2636	O-acetyltransferase	KQ76_RS13185	KQ76_13425	NZ_CP009361.1:2611689-2613500(-)	184.079	160.774	1.14495	0.420156	0.633017	UP
gene2637	transglycosylase	KQ76_RS13190	KQ76_13430	NZ_CP009361.1:2614187-2614888(-)	4256.34	6143.72	0.692796	4.61483e-99	1.63617e-97	DOWN
gene2638	membrane protein	KQ76_RS13195	KQ76_13435	NZ_CP009361.1:2615496-2616551(-)	3.63313	4.24948	0.854959	0.748395	0.934211	DOWN
gene2639	hypothetical protein	KQ76_RS13200	KQ76_13440	NZ_CP009361.1:2616743-2616901(+)	4.21051	3.78832	1.11145	1	1	UP
gene264	pseudouridine-5'-phosphate glycosidase	KQ76_RS01325	KQ76_01335	NZ_CP009361.1:302821-303744(+)	26.0833	9.28937	2.80786	0.00831794	0.0192604	UP
gene2640	TetR family transcriptional regulator	KQ76_RS13205	KQ76_13445	NZ_CP009361.1:2616944-2617531(+)	46.5932	48.7611	0.955542	0.683738	0.883809	DOWN
gene2641	hypothetical protein	KQ76_RS13210	KQ76_13450	NZ_CP009361.1:2617909-2618229(+)	15.2408	24.0186	0.63454	0.121435	0.225062	DOWN
gene2642	hypothetical protein	KQ76_RS13215	KQ76_13455	NZ_CP009361.1:2618449-2618679(+)	38.2332	65.8405	0.580695	0.00444469	0.0107002	DOWN
gene2643	glyoxalase	KQ76_RS13220	KQ76_13460	NZ_CP009361.1:2618842-2619219(-)	210.351	117.521	1.78991	3.20251e-06	1.14585e-05	UP
gene2644	hypothetical protein	KQ76_RS13225	KQ76_13465	NZ_CP009361.1:2619236-2620057(-)	66.8156	51.8806	1.28787	0.27303	0.452015	UP
gene2645	hypothetical protein	KQ76_RS13230	KQ76_13470	NZ_CP009361.1:2620076-2620375(-)	18.1101	27.8081	0.65125	0.146624	0.266323	DOWN
gene2646	TetR family transcriptional regulator	KQ76_RS13235	KQ76_13475	NZ_CP009361.1:2620506-2621063(+)	14.3511	21.9132	0.654907	0.249375	0.418692	DOWN
gene2647	short-chain dehydrogenase	KQ76_RS13240	KQ76_13480	NZ_CP009361.1:2621056-2621760(+)	8.69253	14.6527	0.593237	0.221239	0.37749	DOWN
gene2648	amidohydrolase	KQ76_RS13245	KQ76_13485	NZ_CP009361.1:2621858-2622868(+)	73.6047	44.5054	1.65384	0.0171679	0.0382599	UP
gene2649	hydrolase	KQ76_RS13250	KQ76_13490	NZ_CP009361.1:2622888-2623718(+)	359.803	152.688	2.35646	4.13834e-18	3.2279e-17	UP
gene265	pyrimidine nucleoside transporter NupC	KQ76_RS01330	KQ76_01340	NZ_CP009361.1:303755-304975(+)	22.4802	8.90441	2.52461	0.0212803	0.0466253	UP
gene2650	GTPase	KQ76_RS13255	KQ76_13495	NZ_CP009361.1:2623865-2624755(-)	14.9985	26.1962	0.572546	0.0458791	0.0936098	DOWN
gene2651	transporter	KQ76_RS13260	KQ76_13500	NZ_CP009361.1:2624855-2626195(-)	3.12981	4.22224	0.741267	0.748395	0.934211	DOWN
gene2652	hypothetical protein	KQ76_RS13265	KQ76_13505	NZ_CP009361.1:2626189-2627295(-)	0.883883	0.8978	0.984498	1	1	DOWN
gene2653	type II secretion protein	KQ76_RS13270	KQ76_13510	NZ_CP009361.1:2627628-2627924(-)	271.447	165.289	1.64225	5.23536e-06	1.82769e-05	UP
gene2654	hypothetical protein	KQ76_RS13275	KQ76_13515	NZ_CP009361.1:2627912-2628280(-)	168.031	96.5544	1.74027	6.23485e-05	0.000193642	UP
gene2655	type VII secretion protein	KQ76_RS13280	KQ76_13520	NZ_CP009361.1:2628295-2628570(-)	115.217	82.0583	1.40409	0.0473171	0.0962561	UP
gene2656	fructosamine-3-kinase	KQ76_RS13285	KQ76_13525	NZ_CP009361.1:2628910-2629776(-)	188.766	72.4617	2.60504	8.04518e-12	4.41031e-11	UP
gene2657	dihydroorotate dehydrogenase	KQ76_RS13290	KQ76_13530	NZ_CP009361.1:2629994-2631058(+)	238.606	208.473	1.14455	0.394949	0.604717	UP
gene2658	membrane protein	KQ76_RS13295	KQ76_13535	NZ_CP009361.1:2631213-2631488(+)	734.03	724.557	1.01307	0.496028	0.716484	UP
gene2659	hypothetical protein	KQ76_RS13300	KQ76_13540	NZ_CP009361.1:2631674-2632396(-)	21.0479	17.4121	1.20881	0.752221	0.933438	UP
gene266	hypothetical protein	KQ76_RS01335	KQ76_01345	NZ_CP009361.1:305080-306612(-)	12.1606	14.1843	0.857327	0.706502	0.903396	DOWN
gene2660	3-demethylubiquinone-9 3-methyltransferase	KQ76_RS13305	KQ76_13545	NZ_CP009361.1:2632752-2633201(+)	2333.36	2288.17	1.01975	0.302689	0.491869	UP
gene2661	TetR family transcriptional regulator	KQ76_RS13310	KQ76_13550	NZ_CP009361.1:2633282-2633869(-)	33.456	49.0172	0.682537	0.0499456	0.101076	DOWN
gene2662	TetR family transcriptional regulator	hypotheticalprotein	KQ76_RS13315	NZ_CP009361.1:2633847-2633955(-)	35.6705	59.129	0.603265	0.00774571	0.0179964	DOWN
gene2663	acyl esterase	KQ76_RS13320	KQ76_13560	NZ_CP009361.1:2634012-2635694(+)	40.6811	42.1604	0.964913	0.664128	0.873768	DOWN
gene2664	aspartate decarboxylase	KQ76_RS13325	KQ76_13565	NZ_CP009361.1:2635823-2636206(-)	141.753	286.034	0.495581	3.87424e-14	2.48279e-13	DOWN
gene2665	pantoate--beta-alanine ligase	KQ76_RS13330	KQ76_13570	NZ_CP009361.1:2636208-2637059(-)	116.988	223.651	0.523083	3.30373e-10	1.61057e-09	DOWN
gene2666	3-methyl-2-oxobutanoate hydroxymethyltransferase	KQ76_RS13335	KQ76_13575	NZ_CP009361.1:2637052-2637870(-)	77.0895	112.305	0.68643	0.00463951	0.0111299	DOWN
gene2667	2-dehydropantoate 2-reductase	KQ76_RS13340	KQ76_13580	NZ_CP009361.1:2637943-2638803(+)	79.6691	78.7732	1.01137	0.873998	1	UP
gene2668	alpha-acetolactate decarboxylase	KQ76_RS13345	KQ76_13585	NZ_CP009361.1:2638889-2639593(-)	109.058	94.4097	1.15516	0.529595	0.74641	UP
gene2669	lactate dehydrogenase	KQ76_RS13350	KQ76_13590	NZ_CP009361.1:2639871-2640830(-)	357.4	133.833	2.67049	2.57187e-22	2.31723e-21	UP
gene267	N-acetylneuraminate lyase	KQ76_RS01340	KQ76_01350	NZ_CP009361.1:306652-307533(-)	18.3629	23.8342	0.770443	0.364799	0.569086	DOWN
gene2670	hypothetical protein	KQ76_RS13355	KQ76_13595	NZ_CP009361.1:2641411-2641584(-)	0.887893	0.519261	1.70992	1	1	UP
gene2671	amino acid permease	KQ76_RS13360	KQ76_13600	NZ_CP009361.1:2641516-2642964(+)	56.6334	88.7717	0.637966	0.00363251	0.00884633	DOWN
gene2672	4-aminobutyrate aminotransferase	KQ76_RS13365	KQ76_13605	NZ_CP009361.1:2643044-2644381(-)	10.6229	14.1132	0.752691	0.434222	0.650262	DOWN
gene2673	membrane protein	KQ76_RS13370	KQ76_13610	NZ_CP009361.1:2644635-2645051(+)	121.026	79.7345	1.51786	0.011099	0.0252712	UP
gene2674	fructose-bisphosphate aldolase	KQ76_RS13375	KQ76_13615	NZ_CP009361.1:2645174-2646064(+)	1022.21	878.365	1.16376	0.0275967	0.0589968	UP
gene2675	malate:quinone oxidoreductase	KQ76_RS13380	KQ76_13620	NZ_CP009361.1:2646257-2647753(-)	1582.03	2516.8	0.628589	2.18317e-59	4.69295e-58	DOWN
gene2676	membrane protein	KQ76_RS13385	KQ76_13625	NZ_CP009361.1:2648180-2648380(+)	58.6716	52.7424	1.11242	0.777536	0.950167	UP
gene2677	acyl--CoA ligase	KQ76_RS13390	KQ76_13630	NZ_CP009361.1:2648440-2650038(-)	353.786	276.045	1.28162	0.0150984	0.0339247	UP
gene2678	antibiotic biosynthesis monooxygenase	KQ76_RS13395	KQ76_13635	NZ_CP009361.1:2650232-2650675(-)	829.01	532.883	1.55571	8.75212e-13	5.13834e-12	UP
gene2679	hypothetical protein	KQ76_RS13400	KQ76_13640	NZ_CP009361.1:2650955-2651167(-)	66.9713	53.7301	1.24644	0.413209	0.624619	UP
gene268	N-acetylmannosamine kinase	KQ76_RS01345	KQ76_01355	NZ_CP009361.1:307691-308551(+)	17.7341	41.3455	0.428926	0.00109766	0.00289528	DOWN
gene2680	choline dehydrogenase	KQ76_RS13405	KQ76_13645	NZ_CP009361.1:2651445-2653154(-)	10.2694	15.4636	0.664102	0.336798	0.533328	DOWN
gene2681	betaine-aldehyde dehydrogenase	KQ76_RS13410	KQ76_13650	NZ_CP009361.1:2653415-2654905(-)	27.0614	16.5836	1.63181	0.179024	0.313493	UP
gene2682	hypothetical protein	KQ76_RS13415	KQ76_13655	NZ_CP009361.1:2654974-2655069(+)	3.75505	3.76464	0.997452	1	1	DOWN
gene2683	hypothetical protein	KQ76_RS13420	KQ76_13660	NZ_CP009361.1:2655158-2655721(+)	88.3406	143.377	0.616143	7.74305e-05	0.000238047	DOWN
gene2684	choline transporter BetT	KQ76_RS13425	KQ76_13665	NZ_CP009361.1:2655891-2657513(-)	23.3533	35.0346	0.666578	0.0930464	0.177139	DOWN
gene2685	hypothetical protein	KQ76_RS13430	KQ76_13670	NZ_CP009361.1:2657645-2657806(+)	0.317888	0.557725	0.569972	1	1	DOWN
gene2686	hypothetical protein	hypotheticalprotein	KQ76_RS13435	NZ_CP009361.1:2657822-2657931(-)	5.38386	1.91654	2.80915	0.290286	0.475393	UP
gene2687	ribonucleoside-triphosphate reductase activating protein	KQ76_RS13440	KQ76_13680	NZ_CP009361.1:2658031-2658567(-)	570.983	105.214	5.42689	5.42199e-73	1.51041e-71	UP
gene2688	ribonucleoside triphosphate reductase	KQ76_RS13445	KQ76_13685	NZ_CP009361.1:2658564-2660414(-)	292.516	68.3533	4.27947	8.87678e-32	1.06288e-30	UP
gene2689	citrate transporter	KQ76_RS13450	KQ76_13690	NZ_CP009361.1:2660661-2662031(-)	2.02836	2.3505	0.862949	1	1	DOWN
gene269	RpiR family transcriptional regulator	KQ76_RS01350	KQ76_01360	NZ_CP009361.1:308828-309628(-)	123.698	214.053	0.577882	6.22407e-08	2.57841e-07	DOWN
gene2690	hypothetical protein	KQ76_RS13455	KQ76_13695	NZ_CP009361.1:2662334-2662447(-)	103.221	153.492	0.672489	0.000469453	0.00129586	DOWN
gene2691	precorrin-2 dehydrogenase	KQ76_RS13460	KQ76_13700	NZ_CP009361.1:2662520-2663128(-)	85.7874	133.623	0.64201	0.000333417	0.000940318	DOWN
gene2692	sulfite reductase subunit alpha	KQ76_RS13465	KQ76_13705	NZ_CP009361.1:2663194-2665074(-)	52.7572	72.2106	0.730601	0.0405697	0.0838419	DOWN
gene2693	hypothetical protein	KQ76_RS13470	KQ76_13710	NZ_CP009361.1:2665265-2665357(+)	2.21496	4.20992	0.526128	0.497873	0.71839	DOWN
gene2694	glutathione peroxidase	KQ76_RS13475	KQ76_13715	NZ_CP009361.1:2665465-2665962(-)	70.7836	63.4395	1.11577	0.796415	0.962041	UP
gene2695	hypothetical protein	KQ76_RS13480	KQ76_13720	NZ_CP009361.1:2665972-2666223(-)	99.1128	113.417	0.873878	0.194175	0.335505	DOWN
gene2696	hypothetical protein	KQ76_RS13485	KQ76_13725	NZ_CP009361.1:2666614-2666727(-)	42.4631	43.0622	0.986087	0.748765	0.930418	DOWN
gene2697	hypothetical protein	KQ76_RS13490	KQ76_13730	NZ_CP009361.1:2666717-2666878(+)	1e-05	0.185908	5.379e-05	1	1	DOWN
gene2698	peptide ABC transporter permease	KQ76_RS13495	KQ76_13735	NZ_CP009361.1:2667403-2669403(-)	38.3467	80.0414	0.479085	4.86142e-05	0.000153607	DOWN
gene2699	bacteriocin ABC transporter ATP-binding protein	KQ76_RS13500	KQ76_13740	NZ_CP009361.1:2669400-2670155(-)	48.9093	79.3562	0.616326	0.00268145	0.00668527	DOWN
gene27	transposase	KQ76_RS00140	KQ76_00140	NZ_CP009361.1:36686-36967(+)	119.796	112.352	1.06626	0.947844	1	UP
gene270	N-acetylmannosamine-6-phosphate 2-epimerase	KQ76_RS01355	KQ76_01365	NZ_CP009361.1:309768-310436(+)	15.4724	39.2108	0.394596	0.000720884	0.00193893	DOWN
gene2700	N-acetylmannosamine-6-phosphate 2-epimerase	nsaS	KQ76_13745	NZ_CP009361.1:2670263-2671150(-)	71.5924	81.5672	0.87771	0.294681	0.481147	DOWN
gene2701	PhoB family transcriptional regulator	KQ76_RS13510	KQ76_13750	NZ_CP009361.1:2671161-2671826(-)	123.641	120.288	1.02788	0.848231	0.999426	UP
gene2702	hypothetical protein	KQ76_RS13515	KQ76_13755	NZ_CP009361.1:2671852-2672052(-)	233.918	274.201	0.85309	0.0186909	0.0413503	DOWN
gene2703	hypothetical protein	KQ76_RS13520	KQ76_13760	NZ_CP009361.1:2672018-2672191(+)	1e-05	0.692348	1.44436e-05	1	1	DOWN
gene2704	alkaline phosphatase	KQ76_RS13525	KQ76_13765	NZ_CP009361.1:2672250-2673674(+)	1.1203	0.824258	1.35916	1	1	UP
gene2705	MarR family transcripitonal regulator	KQ76_RS13530	KQ76_13775	NZ_CP009361.1:2673957-2674412(-)	130.664	143.188	0.912534	0.251699	0.422074	DOWN
gene2706	tributyrin esterase	KQ76_RS13535	KQ76_13780	NZ_CP009361.1:2674657-2675418(-)	35.0415	38.0219	0.921613	0.64438	0.857707	DOWN
gene2707	clumping factor B	KQ76_RS13540	KQ76_13785	NZ_CP009361.1:2675534-2678335(-)	797.499	1140.98	0.69896	5.97371e-19	4.92696e-18	DOWN
gene2708	Crp/Fnr family transcriptional regulator	KQ76_RS13545	KQ76_13790	NZ_CP009361.1:2678685-2679389(-)	111.396	113.932	0.977737	0.641542	0.855599	DOWN
gene2709	carbamate kinase	KQ76_RS13550	KQ76_13795	NZ_CP009361.1:2679488-2680429(-)	85.4743	76.5717	1.11627	0.754085	0.934901	UP
gene271	histidine transporter	KQ76_RS01360	KQ76_01370	NZ_CP009361.1:310562-311923(-)	0.94526	2.10068	0.449978	0.363004	0.567259	DOWN
gene2710	amino acid APC transporter	KQ76_RS13555	KQ76_13800	NZ_CP009361.1:2680446-2681876(-)	32.3706	14.7113	2.20039	0.0199429	0.0440486	UP
gene2711	ornithine carbamoyltransferase	KQ76_RS13560	KQ76_13805	NZ_CP009361.1:2681967-2682977(-)	32.4726	21.7463	1.49325	0.225069	0.38259	UP
gene2712	arginine deiminase	KQ76_RS13565	KQ76_13810	NZ_CP009361.1:2683010-2684245(-)	45.9772	43.0071	1.06906	1	1	UP
gene2713	hypothetical protein	KQ76_RS13570	KQ76_13815	NZ_CP009361.1:2684422-2684580(-)	0.161943	0.189416	0.854959	1	1	DOWN
gene2714	ArgR family transcriptional regulator	KQ76_RS13575	KQ76_13820	NZ_CP009361.1:2684592-2685041(-)	9.44126	12.1807	0.7751	0.533903	0.752093	DOWN
gene2715	aureolysin	KQ76_RS13580	KQ76_13825	NZ_CP009361.1:2685408-2686937(-)	43.7731	29.2904	1.49445	0.164522	0.292794	UP
gene2716	hypothetical protein	KQ76_RS13585	KQ76_13830	NZ_CP009361.1:2687351-2687878(-)	2781.56	1281.18	2.1711	1.30354e-109	5.01219e-108	UP
gene2717	hypothetical protein	KQ76_RS13590	KQ76_13835	NZ_CP009361.1:2688134-2688607(+)	190.509	266.416	0.715082	4.57477e-05	0.000145054	DOWN
gene2718	PTS mannose transporter subunit IIA	KQ76_RS13595	KQ76_13840	NZ_CP009361.1:2688847-2690721(+)	41.2532	46.292	0.89115	0.459586	0.67528	DOWN
gene2719	PTS mannose transporter subunit IIABC	KQ76_RS13600	KQ76_13845	NZ_CP009361.1:2690798-2692750(+)	22.7429	28.4979	0.798054	0.333768	0.530376	DOWN
gene272	lipase	KQ76_RS01365	KQ76_01375	NZ_CP009361.1:312292-314367(+)	9.42638	9.86495	0.955542	1	1	DOWN
gene2720	mannose-6-phosphate isomerase	KQ76_RS13605	KQ76_13850	NZ_CP009361.1:2692764-2693702(+)	55.2545	80.6972	0.684714	0.0165422	0.0369862	DOWN
gene2721	phage infection protein	KQ76_RS13610	KQ76_13855	NZ_CP009361.1:2693814-2696795(-)	99.3776	151.151	0.657471	0.000246928	0.000713348	DOWN
gene2722	N-acetylmuramoyl-L-alanine amidase	KQ76_RS13615	KQ76_13860	NZ_CP009361.1:2697006-2698865(+)	265.684	348.598	0.762152	7.51319e-05	0.000231501	DOWN
gene2723	hypothetical protein	KQ76_RS13620	KQ76_13865	NZ_CP009361.1:2699130-2699690(-)	789.128	362.264	2.17832	1.56361e-32	1.91419e-31	UP
gene2724	surface anchored protein	KQ76_RS13625	KQ76_13870	NZ_CP009361.1:2699858-2701741(-)	945.288	330.953	2.85626	1.61981e-62	3.74754e-61	UP
gene2725	hypothetical protein	KQ76_RS13630	KQ76_13875	NZ_CP009361.1:2701983-2703341(-)	505.163	248.361	2.03399	2.3542e-18	1.86289e-17	UP
gene2726	glycosyl transferase family 4	KQ76_RS13635	KQ76_13880	NZ_CP009361.1:2703334-2704842(-)	361.85	152.701	2.36966	2.15906e-18	1.71344e-17	UP
gene2727	preprotein translocase subunit SecA	KQ76_RS13640	KQ76_13885	NZ_CP009361.1:2704860-2707250(-)	193.284	104.749	1.84521	2.43505e-06	8.85178e-06	UP
gene2728	hypothetical protein	KQ76_RS13645	KQ76_13890	NZ_CP009361.1:2707240-2708199(-)	16.3613	18.8859	0.86632	0.739363	0.924627	DOWN
gene2729	accessory secretory protein Asp2	KQ76_RS13650	KQ76_13895	NZ_CP009361.1:2708177-2709745(-)	15.6233	19.1759	0.814735	0.505473	0.725902	DOWN
gene273	alpha/beta hydrolase	KQ76_RS01370	KQ76_01380	NZ_CP009361.1:314609-315436(-)	63.7503	109.12	0.584222	0.000138758	0.000414453	DOWN
gene2730	hypothetical protein	KQ76_RS13655	KQ76_13900	NZ_CP009361.1:2709735-2711288(-)	16.7848	20.7176	0.810171	0.516849	0.734895	DOWN
gene2731	hypothetical protein	secY	KQ76_13905	NZ_CP009361.1:2711299-2712510(-)	5.4812	5.49165	0.998096	1	1	DOWN
gene2732	hypothetical protein	KQ76_RS13665	KQ76_13910	NZ_CP009361.1:2712639-2719346(-)	105.291	177.066	0.594643	3.18283e-06	1.14031e-05	DOWN
gene2733	flavin reductase	KQ76_RS13670	KQ76_13915	NZ_CP009361.1:2719894-2720586(-)	49.0827	25.9451	1.89179	0.0115078	0.0261584	UP
gene2734	hypothetical protein	KQ76_RS13675	KQ76_13920	NZ_CP009361.1:2720900-2721190(+)	23.3598	17.4907	1.33556	0.537513	0.754065	UP
gene2735	hypothetical protein	KQ76_RS13680	KQ76_13925	NZ_CP009361.1:2721415-2721843(+)	10.6237	7.79254	1.36331	0.649572	0.861259	UP
gene2736	hypothetical protein	KQ76_RS13685	KQ76_13930	NZ_CP009361.1:2721830-2722132(+)	9.77268	6.75896	1.44589	0.630899	0.846782	UP
gene2737	hypothetical protein	KQ76_RS13690	KQ76_13935	NZ_CP009361.1:2722282-2722641(+)	1391.58	745.148	1.86753	2.76878e-38	3.85652e-37	UP
gene2738	hypothetical protein	KQ76_RS13695	KQ76_13940	NZ_CP009361.1:2722726-2723337(-)	57.8509	36.2193	1.59724	0.0643135	0.127414	UP
gene2739	methionine sulfoxide reductase A	KQ76_RS13700	KQ76_13945	NZ_CP009361.1:2723416-2723892(-)	8.90685	9.28138	0.959647	0.820416	0.979334	DOWN
gene274	NADH-dependent flavin oxidoreductase	KQ76_RS01375	KQ76_01385	NZ_CP009361.1:315494-316708(-)	25.8549	39.8587	0.648663	0.0641909	0.127263	DOWN
gene2740	GNAT family acetyltransferase	KQ76_RS13705	KQ76_13950	NZ_CP009361.1:2723895-2724395(-)	5.44787	6.49231	0.839126	0.786103	0.958063	DOWN
gene2741	capsular polysaccharide biosynthesis protein Cap8C	KQ76_RS13710	KQ76_13955	NZ_CP009361.1:2724630-2725397(-)	9.75642	8.78416	1.11068	1	1	UP
gene2742	capsular polysaccharide biosynthesis protein Cap5B	KQ76_RS13715	KQ76_13960	NZ_CP009361.1:2725394-2726086(-)	6.61371	5.12817	1.28968	1	1	UP
gene2743	capsular polysaccharide biosynthesis protein CapA	KQ76_RS13720	KQ76_13965	NZ_CP009361.1:2726103-2726765(-)	3.22347	2.81638	1.14454	1	1	UP
gene2744	transcriptional regulator	KQ76_RS13725	KQ76_13970	NZ_CP009361.1:2727611-2728171(-)	208.975	161.323	1.29538	0.0545198	0.109682	UP
gene2745	N-glycosyltransferase	KQ76_RS13730	KQ76_13975	NZ_CP009361.1:2728335-2729573(+)	1.621	3.47599	0.466341	0.442177	0.658562	DOWN
gene2746	poly-beta-1%2C6-N-acetyl-D-glucosamine synthesis protein IcaD	KQ76_RS13735	KQ76_13980	NZ_CP009361.1:2729537-2729842(+)	1.76708	4.13372	0.427479	0.277718	0.457832	DOWN
gene2747	poly-beta-1%2C6-N-acetyl-D-glucosamine N-deacetylase	KQ76_RS13740	KQ76_13985	NZ_CP009361.1:2729839-2730711(+)	1.32726	3.13936	0.422782	0.442177	0.658562	DOWN
gene2748	poly-beta-1%2C6-N-acetyl-D-glucosamine export protein	KQ76_RS13745	KQ76_13990	NZ_CP009361.1:2730698-2731750(+)	1.63834	1.57307	1.04149	1	1	UP
gene2749	lipase	KQ76_RS13750	KQ76_13995	NZ_CP009361.1:2732142-2734187(-)	620.415	1237.54	0.501329	3.07011e-54	6.11781e-53	DOWN
gene275	hypothetical protein	KQ76_RS01380	KQ76_01390	NZ_CP009361.1:316804-316902(+)	17.1659	8.82219	1.94577	0.125202	0.231103	UP
gene2750	hypothetical protein	hypotheticalprotein	KQ76_RS13755	NZ_CP009361.1:2734870-2735165(+)	30.1854	24.521	1.231	0.593842	0.812626	UP
gene2751	phosphoribosyl-AMP cyclohydrolase	KQ76_RS13760	KQ76_14005	NZ_CP009361.1:2735275-2735907(-)	55.8096	29.6413	1.88283	0.01265	0.0286357	UP
gene2752	imidazole glycerol phosphate synthase	KQ76_RS13765	KQ76_14010	NZ_CP009361.1:2735904-2736662(-)	31.3126	19.9194	1.57197	0.165145	0.293519	UP
gene2753	1-(5-phosphoribosyl)-5-[(5-phosphoribosylamino)methylideneamino] imidazole-4-carboxamide isomerase	KQ76_RS13770	KQ76_14015	NZ_CP009361.1:2736659-2737363(-)	27.2463	18.2839	1.49018	0.307241	0.497489	UP
gene2754	1-(5-phosphoribosyl)-5-[(5-phosphoribosylamino)methylideneamino] imidazole-4-carboxamide isomerase	hisH	KQ76_14020	NZ_CP009361.1:2737356-2737934(-)	11.5181	10.4032	1.10717	1	1	UP
gene2755	imidazoleglycerol-phosphate dehydratase	KQ76_RS13780	KQ76_14025	NZ_CP009361.1:2737931-2738509(-)	5.1142	8.32252	0.614501	0.445101	0.661114	DOWN
gene2756	histidinol-phosphate aminotransferase	KQ76_RS13785	KQ76_14030	NZ_CP009361.1:2738478-2739491(-)	4.34227	7.90055	0.549616	0.413986	0.625446	DOWN
gene2757	histidinol dehydrogenase	KQ76_RS13790	KQ76_14035	NZ_CP009361.1:2739507-2740757(-)	5.08391	6.33158	0.802946	0.786103	0.958063	DOWN
gene2758	histidinol dehydrogenase	hisG	KQ76_14040	NZ_CP009361.1:2740750-2741364(-)	5.73593	2.93826	1.95216	0.509035	0.728718	UP
gene2759	histidinol dehydrogenase	hisZ	KQ76_14045	NZ_CP009361.1:2741382-2742200(-)	4.6216	2.61089	1.77013	0.727242	0.916607	UP
gene276	luciferase	KQ76_RS01385	KQ76_01395	NZ_CP009361.1:317016-318017(+)	37.0301	34.9262	1.06024	0.907353	1	UP
gene2760	polysaccharide deacetylase	KQ76_RS13805	KQ76_14050	NZ_CP009361.1:2742504-2743628(-)	67.0158	58.6815	1.14202	0.657384	0.869927	UP
gene2761	GNAT family acetyltransferase	KQ76_RS13810	KQ76_14055	NZ_CP009361.1:2743746-2744243(-)	5.06705	5.14047	0.985717	1	1	DOWN
gene2762	cobalt ABC transporter permease	KQ76_RS13815	KQ76_14060	NZ_CP009361.1:2744290-2745123(-)	3.36526	3.53894	0.950923	1	1	DOWN
gene2763	heme ABC transporter ATP-binding protein	KQ76_RS13820	KQ76_14065	NZ_CP009361.1:2745120-2746832(-)	2.05931	3.07676	0.66931	0.720265	0.91457	DOWN
gene2764	membrane protein	KQ76_RS13825	KQ76_14070	NZ_CP009361.1:2746885-2747439(-)	0.324761	1.57369	0.206369	0.615887	0.837336	DOWN
gene2765	DNA-directed RNA polymerase subunit delta	KQ76_RS13830	KQ76_14075	NZ_CP009361.1:2747468-2748316(-)	1.03117	3.79568	0.271669	0.442177	0.658562	DOWN
gene2766	hypothetical protein	KQ76_RS13835	KQ76_14080	NZ_CP009361.1:2748698-2749213(+)	2723.1	1002.15	2.71724	1.58266e-163	9.60146e-162	UP
gene2767	lactonase	KQ76_RS13840	KQ76_14085	NZ_CP009361.1:2749359-2750333(-)	17.7733	31.8469	0.558086	0.03384	0.0711187	DOWN
gene2768	sulfurtransferase	KQ76_RS13845	KQ76_14090	NZ_CP009361.1:2750574-2751530(+)	68.879	118.769	0.57994	7.37145e-05	0.00022739	DOWN
gene2769	pyrrolidone-carboxylate peptidase	KQ76_RS13850	KQ76_14095	NZ_CP009361.1:2751683-2752321(+)	53.7946	68.4823	0.785526	0.105309	0.197726	DOWN
gene277	glycine cleavage system protein H	KQ76_RS01390	KQ76_01400	NZ_CP009361.1:318051-318383(+)	69.7463	77.4182	0.900903	0.365917	0.569854	DOWN
gene2770	DNA damage-inducible protein DinB	KQ76_RS13855	KQ76_14100	NZ_CP009361.1:2752424-2752888(+)	166.62	92.1649	1.80785	2.94343e-05	9.52081e-05	UP
gene2771	adhesin	KQ76_RS13860	KQ76_14105	NZ_CP009361.1:2753049-2756600(-)	98.6316	150.009	0.657504	0.000233555	0.000676862	DOWN
gene2772	2-oxoglutarate translocator	KQ76_RS13865	KQ76_14110	NZ_CP009361.1:2756978-2758396(+)	74.2163	85.8518	0.86447	0.238258	0.402254	DOWN
gene2773	chloramphenicol-sensitive protein RarD	KQ76_RS13870	KQ76_14115	NZ_CP009361.1:2758945-2759853(-)	108.548	173.314	0.626305	2.20127e-05	7.23161e-05	DOWN
gene2774	DNA-binding protein	KQ76_RS13875	KQ76_14120	NZ_CP009361.1:2760075-2760650(+)	66.9203	60.4957	1.1062	0.859751	1	UP
gene2775	nickel transporter NixA	KQ76_RS13880	KQ76_14125	NZ_CP009361.1:2760778-2761830(+)	110.82	61.2353	1.80975	0.000771983	0.00207025	UP
gene2776	N-acetyltransferase	KQ76_RS13885	KQ76_14130	NZ_CP009361.1:2762072-2762872(+)	145.557	270.716	0.537674	2.64958e-11	1.3964e-10	DOWN
gene2777	membrane protein	KQ76_RS13890	KQ76_14135	NZ_CP009361.1:2763174-2763686(-)	5613.51	1154.9	4.8606	0	0	UP
gene2778	ABC transporter ATP-binding protein	KQ76_RS13895	KQ76_14140	NZ_CP009361.1:2763976-2764734(+)	6.64925	10.4358	0.637155	0.349779	0.550056	DOWN
gene2779	bacitracin ABC transporter permease	KQ76_RS13900	KQ76_14145	NZ_CP009361.1:2764724-2766604(+)	6.11896	9.78286	0.625477	0.471836	0.690307	DOWN
gene278	hypothetical protein	KQ76_RS01395	KQ76_01405	NZ_CP009361.1:318384-319184(+)	28.9956	33.3507	0.869417	0.450411	0.665379	DOWN
gene2780	membrane protein	KQ76_RS13905	KQ76_14150	NZ_CP009361.1:2766696-2766887(+)	11.8016	21.4898	0.54917	0.0848446	0.163693	DOWN
gene2781	membrane protein	integrase	KQ76_RS13910	NZ_CP009361.1:2767040-2767906(+)	13.216	23.8297	0.554601	0.10341	0.194428	DOWN
gene2782	phage tail protein	KQ76_RS13915	KQ76_14160	NZ_CP009361.1:2767974-2768471(-)	12.6159	17.4171	0.72434	0.369654	0.575017	DOWN
gene2783	hypothetical protein	KQ76_RS13920	KQ76_14165	NZ_CP009361.1:2768473-2769222(-)	13.6297	15.7011	0.868078	0.715835	0.910214	DOWN
gene2784	peptidase	KQ76_RS13925	KQ76_14170	NZ_CP009361.1:2769241-2770044(-)	19.7921	19.9282	0.993166	0.876043	1	DOWN
gene2785	cold-shock protein	KQ76_RS13930	KQ76_14175	NZ_CP009361.1:2770528-2770728(+)	12499.9	8727.07	1.43231	2.59515e-111	1.05743e-109	UP
gene2786	Cro/Cl family transcriptional regulator	KQ76_RS13935	KQ76_14180	NZ_CP009361.1:2770855-2771424(-)	81.0413	56.2186	1.44154	0.0746289	0.145943	UP
gene2787	hypothetical protein	KQ76_RS13940	KQ76_14185	NZ_CP009361.1:2771677-2772072(-)	7.34754	6.8448	1.07345	1	1	UP
gene2788	hypothetical protein	KQ76_RS13945	KQ76_14190	NZ_CP009361.1:2772140-2772493(-)	10.3287	8.16736	1.26463	0.824895	0.98339	UP
gene2789	nitrogen fixation protein NifR	KQ76_RS13950	KQ76_RS13950	NZ_CP009361.1:2772665-2772769(-)	140.025	81.1728	1.72502	0.000364922	0.00102178	UP
gene279	deacetylase SIR2	KQ76_RS01400	KQ76_01410	NZ_CP009361.1:319174-320118(+)	19.0188	28.6192	0.664545	0.154768	0.278889	DOWN
gene2790	chromosome partitioning protein ParB	KQ76_RS13955	KQ76_14200	NZ_CP009361.1:2772988-2773827(-)	199.922	379.978	0.526141	5.81151e-16	4.07852e-15	DOWN
gene2791	16S rRNA methyltransferase	KQ76_RS13960	KQ76_14205	NZ_CP009361.1:2773870-2774589(-)	215.432	481.874	0.447072	2.50061e-27	2.69828e-26	DOWN
gene2792	tRNA uridine 5-carboxymethylaminomethyl modification enzyme MnmG	KQ76_RS13965	KQ76_14210	NZ_CP009361.1:2774589-2776466(-)	211.654	433.427	0.488326	3.92302e-21	3.42168e-20	DOWN
gene2793	tRNA modification GTPase	KQ76_RS13970	KQ76_14215	NZ_CP009361.1:2776533-2777912(-)	217.541	287.728	0.756065	0.000258702	0.000743426	DOWN
gene2794	tRNA modification GTPase	rnpA	KQ76_14220	NZ_CP009361.1:2778056-2778403(-)	76.4328	52.3588	1.45979	0.0789756	0.153783	UP
gene2795	50S ribosomal protein L34	KQ76_RS13980	KQ76_14225	NZ_CP009361.1:2778530-2778667(-)	9411.22	13419.6	0.701305	4.8954e-204	3.71235e-202	DOWN
gene2796	cadmium transporter	KQ76_RS13985	KQ76_14235	NZ_CP009362.1:1016-3196(-)	672.966	3244.17	0.207438	0	0	DOWN
gene2797	Cadmium efflux system accessory protein homolog	KQ76_RS13990	KQ76_14240	NZ_CP009362.1:3189-3554(-)	1155.6	4839.06	0.238807	0	0	DOWN
gene2798	Transposase C from transposon PsiTn554	KQ76_RS13995	KQ76_14245	NZ_CP009362.1:3792-4169(-)	173.226	190.184	0.910834	0.173762	0.305257	DOWN
gene2799	integrase	KQ76_RS14000	KQ76_14250	NZ_CP009362.1:4264-4938(+)	4.04353	3.79253	1.06618	1	1	UP
gene28	transposase	KQ76_RS00145	KQ76_00145	NZ_CP009361.1:37009-37815(+)	19.527	13.0619	1.49496	0.396546	0.605804	UP
gene280	lipoate-protein ligase A	KQ76_RS01405	KQ76_01415	NZ_CP009361.1:320096-321118(+)	20.287	38.3603	0.528854	0.0136848	0.0309012	DOWN
gene2800	membrane protein	KQ76_RS14005	KQ76_14255	NZ_CP009362.1:4973-5185(-)	0.241774	1e-05	24177.4	1	1	UP
gene2803	arylsulfatase	KQ76_RS14020	KQ76_14270	NZ_CP009362.1:6215-7504(+)	0.199604	0.0466932	4.27479	1	1	UP
gene2804	arsenate reductase	KQ76_RS14025	KQ76_14275	NZ_CP009362.1:7522-7917(+)	2.0157	0.988693	2.03875	0.625466	0.84073	UP
gene2807	hypothetical protein	KQ76_RS14040	KQ76_14290	NZ_CP009362.1:10604-10915(+)	0.165057	1e-05	16505.7	1	1	UP
gene2808	hypothetical protein	bacteriocinABCtransporterATP-bindingprotein	KQ76_RS14045	NZ_CP009362.1:10927-11554(+)	0.0410014	1e-05	4100.14	1	1	UP
gene281	hypothetical protein	KQ76_RS01410	KQ76_01420	NZ_CP009361.1:321434-322459(+)	374.564	437.168	0.856796	0.00357445	0.00874396	DOWN
gene2810	recombinase	KQ76_RS14055	KQ76_14305	NZ_CP009362.1:12178-12435(+)	0.199604	1e-05	19960.4	1	1	UP
gene2813	replication protein Rep	KQ76_RS14070	KQ76_14320	NZ_CP009362.1:13367-14227(+)	0.209341	1e-05	20934.1	1	1	UP
gene2814	regulatory protein	KQ76_RS14075	KQ76_14325	NZ_CP009362.1:14314-14655(+)	0.376446	1e-05	37644.6	1	1	UP
gene2816	hypothetical protein	KQ76_RS14085	KQ76_14340	NZ_CP009362.1:16684-17658(+)	0.713046	1e-05	71304.6	1	1	UP
gene2818	glyoxalase	KQ76_RS14095	KQ76_14355	NZ_CP009362.1:18875-19198(-)	0.158944	1e-05	15894.4	1	1	UP
gene2819	LysR family transcriptional regulator	KQ76_RS14100	KQ76_14360	NZ_CP009362.1:19821-20642(-)	0.0626494	1e-05	6264.94	1	1	UP
gene282	PTS ascorbate transporter subunit IIC	KQ76_RS01415	KQ76_01425	NZ_CP009361.1:322553-323899(-)	33.3761	25.0864	1.33044	0.43971	0.657037	UP
gene2820	membrane protein	KQ76_RS14105	KQ76_14365	NZ_CP009362.1:20767-21762(+)	0.0258523	0.0604762	0.427479	1	1	DOWN
gene2821	transposon Tn552 DNA-invertase BinR	KQ76_RS14110	KQ76_14370	NZ_CP009362.1:22097-22672(-)	90.1658	61.5414	1.46512	0.0432885	0.0887219	UP
gene2822	ATPase	KQ76_RS14115	KQ76_14375	NZ_CP009362.1:22878-24983(+)	0.281208	0.0286013	9.83202	1	1	UP
gene2823	hypothetical protein	KQ76_RS14120	KQ76_14380	NZ_CP009362.1:24998-26431(+)	0.98758	0.0630065	15.6742	1	1	UP
gene2824	IS1272 transposase	KQ76_RS14125	KQ76_RS14125	NZ_CP009362.1:26498-27181(-)	0.0752892	0.132093	0.569972	1	1	DOWN
gene283	PTS lactose transporter subunit IIB	KQ76_RS01420	KQ76_01430	NZ_CP009361.1:323914-324198(-)	44.9025	40.0505	1.12115	0.914198	1	UP
gene284	PTS ascorbate transporter subunit IIA	KQ76_RS01425	KQ76_01435	NZ_CP009361.1:324200-324643(-)	33.8099	35.4758	0.953042	0.720216	0.914932	DOWN
gene285	hypothetical protein	KQ76_RS01430	KQ76_01440	NZ_CP009361.1:324648-326603(-)	23.1687	27.2994	0.84869	0.49024	0.710003	DOWN
gene286	MarR family transcriptional regulator	KQ76_RS01435	KQ76_01445	NZ_CP009361.1:326815-327234(+)	156.333	155.103	1.00793	0.734482	0.921478	UP
gene287	multidrug transporter MatE	KQ76_RS01440	KQ76_01450	NZ_CP009361.1:327341-328696(+)	16.9381	29.1621	0.580825	0.0414524	0.0854076	DOWN
gene288	hypothetical protein	KQ76_RS01445	KQ76_01455	NZ_CP009361.1:328802-329242(+)	17.9834	29.9122	0.601204	0.061148	0.122028	DOWN
gene289	sn-glycerol-3-phosphate transporter	KQ76_RS01450	KQ76_01460	NZ_CP009361.1:329326-330684(-)	50.1336	90.5287	0.553787	0.00028108	0.000803508	DOWN
gene290	glyoxalase	KQ76_RS01455	KQ76_01465	NZ_CP009361.1:330996-331922(+)	107.495	95.8095	1.12197	0.67443	0.881798	UP
gene291	luciferase	KQ76_RS01460	KQ76_01470	NZ_CP009361.1:331936-332997(+)	159.342	149.877	1.06316	0.909635	1	UP
gene292	luciferase	FMNreductase	KQ76_RS01465	NZ_CP009361.1:333011-333577(+)	132.741	126.152	1.05223	1	1	UP
gene293	membrane protein	KQ76_RS01470	KQ76_01480	NZ_CP009361.1:333637-334632(-)	12.6676	14.6352	0.865557	0.706502	0.903396	DOWN
gene294	hypothetical protein	KQ76_RS01475	KQ76_01485	NZ_CP009361.1:334631-334912(+)	3.28709	4.16513	0.789193	0.748395	0.934211	DOWN
gene295	hypothetical protein	KQ76_RS01480	KQ76_01490	NZ_CP009361.1:334992-335537(+)	39.5665	43.6864	0.905695	0.514744	0.734579	DOWN
gene296	hypothetical protein	KQ76_RS01485	KQ76_01495	NZ_CP009361.1:335802-336656(+)	4.12585	4.43831	0.929598	1	1	DOWN
gene297	peroxidase	KQ76_RS01490	KQ76_01500	NZ_CP009361.1:336653-337882(+)	4.12401	5.80306	0.710662	0.769506	0.947137	DOWN
gene298	hypothetical protein	KQ76_RS01495	KQ76_01505	NZ_CP009361.1:337863-339575(+)	2.39	2.93611	0.814002	1	1	DOWN
gene299	hypothetical protein	KQ76_RS01500	KQ76_01510	NZ_CP009361.1:339921-340526(-)	12.832	32.7511	0.391802	0.00181283	0.00462959	DOWN
gene3	recombinase F	KQ76_RS00020	KQ76_00020	NZ_CP009361.1:3939-5051(+)	965.317	798.821	1.20843	0.00339087	0.00831723	UP
gene30	integrase	KQ76_RS00155	KQ76_00155	NZ_CP009361.1:38523-39470(-)	0.0543226	1e-05	5432.26	1	1	UP
gene300	preprotein translocase subunit TatA	KQ76_RS01505	KQ76_01515	NZ_CP009361.1:340639-340854(-)	33.7358	100.53	0.33558	7.70147e-10	3.6629e-09	DOWN
gene301	hypothetical protein	KQ76_RS01510	KQ76_01520	NZ_CP009361.1:340962-341351(-)	10.4316	39.5384	0.263835	1.72432e-05	5.73374e-05	DOWN
gene302	XRE family transcriptional regulator	KQ76_RS01515	KQ76_01525	NZ_CP009361.1:341591-341794(+)	22.2147	25.9834	0.854959	0.570273	0.789075	DOWN
gene303	hypothetical protein	KQ76_RS01520	KQ76_01530	NZ_CP009361.1:341791-342504(+)	15.2185	13.8775	1.09663	0.856877	1	UP
gene304	multidrug ABC transporter ATP-binding protein	KQ76_RS01525	KQ76_01535	NZ_CP009361.1:342529-343371(+)	19.8844	19.9352	0.997452	0.876043	1	DOWN
gene305	membrane protein	KQ76_RS01530	KQ76_01540	NZ_CP009361.1:343371-344000(+)	62.2878	72.9982	0.853279	0.26535	0.441441	DOWN
gene306	hypothetical protein	KQ76_RS01535	KQ76_01545	NZ_CP009361.1:344369-345502(-)	21.3212	33.4369	0.637654	0.0823318	0.159635	DOWN
gene308	acetyl-CoA acetyltransferase	KQ76_RS01545	KQ76_01555	NZ_CP009361.1:346042-347223(+)	355.67	451.528	0.787704	4.36915e-05	0.000138857	DOWN
gene309	metal-dependent hydrolase	KQ76_RS01550	KQ76_01560	NZ_CP009361.1:347306-348058(-)	17.884	28.8772	0.619312	0.0810684	0.157521	DOWN
gene31	hypothetical protein	KQ76_RS00160	KQ76_00160	NZ_CP009361.1:39656-40030(+)	1.78526	1.68656	1.05852	1	1	UP
gene310	5-methyltetrahydropteroyltriglutamate--homocysteine methyltransferase	KQ76_RS01555	KQ76_01565	NZ_CP009361.1:348101-350329(-)	3.95071	5.31002	0.74401	0.539771	0.756455	DOWN
gene311	5%2C10-methylenetetrahydrofolate reductase	KQ76_RS01560	KQ76_01570	NZ_CP009361.1:350326-352167(-)	1.314	1.53692	0.854959	1	1	DOWN
gene312	cystathionine beta-lyase	KQ76_RS01565	KQ76_01575	NZ_CP009361.1:352136-353296(-)	1.10891	1.03763	1.0687	1	1	UP
gene313	cystathionine gamma-synthase	KQ76_RS01570	KQ76_01580	NZ_CP009361.1:353293-354396(-)	1.74925	1.28216	1.3643	1	1	UP
gene314	chromosome partitioning protein ParB	KQ76_RS01575	KQ76_01585	NZ_CP009361.1:355060-355905(+)	30.1317	29.1915	1.03221	1	1	UP
gene315	mechanosensitive ion channel protein MscS	KQ76_RS01580	KQ76_01590	NZ_CP009361.1:356059-356940(+)	42.4477	56.683	0.748861	0.109468	0.205112	DOWN
gene316	hypothetical protein	KQ76_RS01585	KQ76_01595	NZ_CP009361.1:356970-357173(+)	274.655	352.105	0.780038	0.000200412	0.000585785	DOWN
gene317	GTP-binding protein YchF	KQ76_RS01590	KQ76_01600	NZ_CP009361.1:357185-358282(+)	196.587	291.297	0.67487	1.20581e-06	4.47872e-06	DOWN
gene318	hypothetical protein	KQ76_RS01595	KQ76_01605	NZ_CP009361.1:358368-358559(-)	141.485	171.134	0.826747	0.0365668	0.0763205	DOWN
gene319	30S ribosomal protein S6	KQ76_RS01600	KQ76_01610	NZ_CP009361.1:358803-359099(+)	2369.25	2735.59	0.866083	5.22574e-12	2.91149e-11	DOWN
gene32	ATPase AAA	KQ76_RS00165	KQ76_00165	NZ_CP009361.1:40320-42020(+)	12.5641	7.93208	1.58396	0.38644	0.594356	UP
gene320	single-stranded DNA-binding protein	KQ76_RS01605	KQ76_01615	NZ_CP009361.1:359120-359623(+)	1919.67	2134.97	0.899157	7.25576e-07	2.74733e-06	DOWN
gene321	30S ribosomal protein S18	KQ76_RS01610	KQ76_01620	NZ_CP009361.1:359675-359917(+)	1758.55	2024.54	0.868619	4.57411e-09	2.06061e-08	DOWN
gene323	hypothetical protein	KQ76_RS01620	KQ76_01630	NZ_CP009361.1:360983-362197(-)	90.3013	62.9113	1.43537	0.0532208	0.107306	UP
gene324	hypothetical protein	KQ76_RS01625	KQ76_01635	NZ_CP009361.1:362653-363348(-)	0.295964	1e-05	29596.4	1	1	UP
gene325	hypothetical protein	KQ76_RS01630	KQ76_01640	NZ_CP009361.1:363492-363704(+)	0.725321	1.27255	0.569972	0.615887	0.837336	DOWN
gene326	hypothetical protein	KQ76_RS01635	KQ76_01645	NZ_CP009361.1:363705-363977(+)	12.733	8.27394	1.53893	0.526334	0.744119	UP
gene327	pathogenicity island protein	KQ76_RS01640	KQ76_01650	NZ_CP009361.1:363989-364135(+)	14.5385	11.4732	1.26717	0.703514	0.900419	UP
[truncated: 732 more rows]
