# Supplementary material for: Efficacy of Antimicrobial Peptide DP7, Designed by Machine-Learning Method, Against Methicillin-Resistant Staphylococcus aureus
Source: Front Microbiol. 2019 May 28;10:1175. doi: 10.3389/fmicb.2019.01175 (PMC6546875; doi:10.3389/fmicb.2019.01175)
Supplement: Supplementary file 3 [file Table_3.XLS]

## Sheet: Table s3  Gene ontology enrichm
Table s3：Gene ontology enrichment analysis of differentially expressed genes in ATCC 25923 treated with 1MIC DP7 or PBS
GO_ID	GO_term	TYPE	diff_gene_in_this_GO	UP_GENE	DOWN_GENE	all_diff_gene_in_all_GO	all_gene_in_this_GO	all_gene_in_all_GO	gene_UP_list	gene_DOWN_list	PVALUE	FDR
GO:0009220	pyrimidine ribonucleotide biosynthetic process	biological_process	7	0	7	247	9	2006	-	KQ76_RS05695(gene1138),KQ76_RS05705(gene1140),KQ76_RS05680(gene1135),KQ76_RS05670(gene1133),KQ76_RS05685(gene1136),KQ76_RS05700(gene1139),KQ76_RS05690(gene1137),	0.000405425	0.123249
GO:0009152	purine ribonucleotide biosynthetic process	biological_process	8	0	8	247	14	2006	-	KQ76_RS01835(gene366),KQ76_RS04985(gene996),KQ76_RS04965(gene992),KQ76_RS05000(gene999),KQ76_RS04980(gene995),KQ76_RS04975(gene994),KQ76_RS04970(gene993),KQ76_RS04990(gene997),	0.000883611	0.134309
GO:0016117	carotenoid biosynthetic process	biological_process	3	3	0	247	3	2006	KQ76_RS13170(gene2633),KQ76_RS13155(gene2630),KQ76_RS13160(gene2631),	-	0.0076869	0.77894
GO:0004642	phosphoribosylformylglycinamidine synthase activity	molecular_function	3	0	3	247	3	2006	-	KQ76_RS04985(gene996),KQ76_RS04980(gene995),KQ76_RS04975(gene994),	0.0076869	0.77894
GO:0008940	nitrate reductase activity	molecular_function	3	3	0	247	3	2006	KQ76_RS12260(gene2451),narH(gene2453),KQ76_RS12265(gene2452),	-	0.0076869	0.77894
GO:0019645	anaerobic electron transport chain	biological_process	3	3	0	247	3	2006	KQ76_RS12260(gene2451),narH(gene2453),KQ76_RS12265(gene2452),	-	0.0076869	0.77894
GO:0006526	arginine biosynthetic process	biological_process	4	2	2	247	8	2006	KQ76_RS05515(gene1102),KQ76_RS10160(gene2031),	KQ76_RS04300(gene859),KQ76_RS04295(gene858),	0.0191017	0.829561
GO:0009325	nitrate reductase complex	cellular_component	2	2	0	247	2	2006	KQ76_RS12260(gene2451),narH(gene2453),	-	0.0222097	0.84397
GO:0006865	amino acid transport	biological_process	6	2	4	247	17	2006	KQ76_RS08570(gene1713),KQ76_RS07000(gene1399),	KQ76_RS09545(gene1908),KQ76_RS12355(gene2470),KQ76_RS12365(gene2472),KQ76_RS12360(gene2471),	0.0243661	0.529092
GO:0016310	phosphorylation	biological_process	5	5	0	247	13	2006	KQ76_RS11200(gene2239),KQ76_RS05520(gene1103),KQ76_RS13550(gene2709),KQ76_RS00495(gene98),KQ76_RS01760(gene351),	-	0.0266139	0.539374
GO:0042626	ATPase activity, coupled to transmembrane movement of substances	molecular_function	15	6	9	247	65	2006	KQ76_RS03215(gene642),KQ76_RS10110(gene2021),KQ76_RS01310(gene261),KQ76_RS13900(gene2779),KQ76_RS13895(gene2778),KQ76_RS03140(gene627),	KQ76_RS09545(gene1908),KQ76_RS10970(gene2193),KQ76_RS12070(gene2413),KQ76_RS12355(gene2470),KQ76_RS02070(gene413),KQ76_RS12365(gene2472),KQ76_RS12360(gene2471),KQ76_RS00725(gene144),KQ76_RS00600(gene119),	0.0279277	0.530626
GO:0016020	membrane	cellular_component	11	7	4	247	44	2006	KQ76_RS02810(gene561),KQ76_RS00495(gene98),KQ76_RS12615(gene2522),KQ76_RS05525(gene1104),KQ76_RS05050(gene1009),KQ76_RS03445(gene688),KQ76_RS13040(gene2607),	KQ76_RS05155(gene1030),KQ76_RS00610(gene121),KQ76_RS02320(gene463),KQ76_RS10375(gene2074),	0.0336059	0.600953
GO:0009265	2'-deoxyribonucleotide biosynthetic process	biological_process	3	2	1	247	6	2006	KQ76_RS13440(gene2687),KQ76_RS06950(gene1389),	KQ76_RS03595(gene718),	0.0351866	0.594262
GO:0046835	carbohydrate phosphorylation	biological_process	2	2	0	247	3	2006	KQ76_RS11200(gene2239),KQ76_RS01760(gene351),	-	0.0408112	0.652979
GO:0016740	transferase activity	molecular_function	6	6	0	247	21	2006	KQ76_RS05520(gene1103),KQ76_RS13550(gene2709),KQ76_RS00500(gene99),KQ76_RS00495(gene98),KQ76_RS01760(gene351),KQ76_RS03445(gene688),	-	0.0565562	0.818718
GO:0005886	plasma membrane	cellular_component	10	6	4	247	43	2006	KQ76_RS13880(gene2775),KQ76_RS00495(gene98),KQ76_RS12615(gene2522),KQ76_RS05525(gene1104),KQ76_RS03445(gene688),KQ76_RS13040(gene2607),	KQ76_RS05155(gene1030),KQ76_RS00610(gene121),KQ76_RS05015(gene1002),KQ76_RS10375(gene2074),	0.0610468	0.843556
GO:0005337	nucleoside transmembrane transporter activity	molecular_function	2	1	1	247	4	2006	KQ76_RS01330(gene265),	KQ76_RS11500(gene2299),	0.0656544	0.867779
GO:0016021	integral component of membrane	cellular_component	9	6	3	247	38	2006	KQ76_RS02810(gene561),KQ76_RS00495(gene98),KQ76_RS12615(gene2522),KQ76_RS05525(gene1104),KQ76_RS12260(gene2451),KQ76_RS03445(gene688),	KQ76_RS05155(gene1030),KQ76_RS00610(gene121),KQ76_RS10375(gene2074),	0.0662393	0.77449
GO:0009902	chloroplast relocation	biological_process	1	1	0	247	1	2006	KQ76_RS13085(gene2616),	-	0.0668438	0.752612
GO:0003677	DNA binding	molecular_function	1	1	0	247	42	2006	KQ76_RS11735(gene2346),	-	0.077532	0.174591
GO:0006525	arginine metabolic process	biological_process	2	2	0	247	5	2006	KQ76_RS05520(gene1103),KQ76_RS13550(gene2709),	-	0.0966218	0.215978
GO:0016301	kinase activity	molecular_function	4	4	0	247	15	2006	KQ76_RS05520(gene1103),KQ76_RS13550(gene2709),KQ76_RS00495(gene98),KQ76_RS01760(gene351),	-	0.120599	0.261872
GO:0009897	external side of plasma membrane	cellular_component	1	1	0	247	2	2006	KQ76_RS12320(gene2463),	-	0.124013	0.267376
GO:0006810	transport	biological_process	18	11	7	247	101	2006	KQ76_RS03215(gene642),KQ76_RS03020(gene603),KQ76_RS01305(gene260),KQ76_RS10110(gene2021),KQ76_RS01310(gene261),KQ76_RS13900(gene2779),KQ76_RS13895(gene2778),KQ76_RS11750(gene2349),KQ76_RS03015(gene602),KQ76_RS04530(gene905),KQ76_RS03140(gene627),	KQ76_RS01795(gene358),KQ76_RS10970(gene2193),KQ76_RS12070(gene2413),KQ76_RS05155(gene1030),KQ76_RS00610(gene121),KQ76_RS12075(gene2414),KQ76_RS02070(gene413),	0.12911	0.215656
GO:0015562	efflux transmembrane transporter activity	molecular_function	2	1	1	247	6	2006	KQ76_RS13900(gene2779),	KQ76_RS10950(gene2189),	0.133385	0.22158
GO:0055114	oxidation-reduction process	biological_process	5	5	0	247	21	2006	KQ76_RS11900(gene2379),KQ76_RS13170(gene2633),KQ76_RS13155(gene2630),KQ76_RS13410(gene2681),KQ76_RS13040(gene2607),	-	0.136445	0.224212
GO:0015385	sodium:proton antiporter activity	molecular_function	4	4	0	247	16	2006	KQ76_RS03020(gene603),KQ76_RS03010(gene601),KQ76_RS11750(gene2349),KQ76_RS03015(gene602),	-	0.144539	0.236235
GO:0008150	biological_process	biological_process	48	37	11	247	488	2006	KQ76_RS13220(gene2643),KQ76_RS01325(gene264),KQ76_RS11160(gene2231),KQ76_RS13050(gene2609),KQ76_RS11805(gene2360),KQ76_RS08895(gene1778),KQ76_RS01740(gene347),KQ76_RS02855(gene570),KQ76_RS06815(gene1362),KQ76_RS12500(gene2499),KQ76_RS03325(gene664),KQ76_RS13855(gene2770),KQ76_RS05260(gene1051),KQ76_RS12320(gene2463),KQ76_RS04825(gene964),KQ76_RS07110(gene1421),KQ76_RS13250(gene2649),KQ76_RS03735(…	KQ76_RS12295(gene2458),KQ76_RS13960(gene2791),KQ76_RS12545(gene2508),KQ76_RS11115(gene2222),KQ76_RS06480(gene1295),KQ76_RS00615(gene122),KQ76_RS01170(gene233),KQ76_RS02710(gene541),KQ76_RS10370(gene2073),gid(gene1188),KQ76_RS08740(gene1747),	0.145979	0.237314
GO:0005829	cytosol	cellular_component	4	3	1	247	17	2006	KQ76_RS13085(gene2616),KQ76_RS13410(gene2681),KQ76_RS13040(gene2607),	KQ76_RS00870(gene173),	0.170869	0.276299
GO:0009009	site-specific recombinase activity	molecular_function	2	2	0	247	7	2006	KQ76_RS03005(gene600),hypotheticalprotein(gene2686),	-	0.17547	0.282238
GO:0016757	transferase activity, transferring glycosyl groups	molecular_function	3	3	0	247	12	2006	KQ76_RS13635(gene2726),KQ76_RS03445(gene688),KQ76_RS13165(gene2632),	-	0.179568	0.285805
GO:0003735	structural constituent of ribosome	molecular_function	10	0	10	247	54	2006	-	KQ76_RS11445(gene2288),KQ76_RS11425(gene2284),KQ76_RS11400(gene2279),KQ76_RS11440(gene2287),KQ76_RS11455(gene2290),rpsN(gene2283),KQ76_RS11435(gene2286),KQ76_RS11450(gene2289),KQ76_RS11415(gene2282),KQ76_RS11430(gene2285),	0.190281	0.299718
GO:0015846	polyamine transport	biological_process	1	0	1	247	3	2006	-	KQ76_RS05155(gene1030),	0.191882	0.300681
GO:0008080	N-acetyltransferase activity	molecular_function	4	4	0	247	18	2006	KQ76_RS04825(gene964),KQ76_RS12135(gene2426),KQ76_RS12940(gene2587),KQ76_RS03895(gene778),	-	0.199523	0.287464
GO:0042289	MHC class II protein binding	molecular_function	2	2	0	247	8	2006	KQ76_RS09335(gene1866),KQ76_RS09340(gene1867),	-	0.222309	0.318783
GO:0006412	translation	biological_process	10	0	10	247	56	2006	-	KQ76_RS11445(gene2288),KQ76_RS11425(gene2284),KQ76_RS11400(gene2279),KQ76_RS11440(gene2287),KQ76_RS11455(gene2290),rpsN(gene2283),KQ76_RS11435(gene2286),KQ76_RS11450(gene2289),KQ76_RS11415(gene2282),KQ76_RS11430(gene2285),	0.224257	0.31857
GO:0005524	ATP binding	molecular_function	9	5	4	247	50	2006	KQ76_RS00495(gene98),KQ76_RS01310(gene261),KQ76_RS13085(gene2616),KQ76_RS01760(gene351),KQ76_RS03140(gene627),	KQ76_RS12070(gene2413),KQ76_RS12355(gene2470),KQ76_RS00725(gene144),KQ76_RS00600(gene119),	0.23354	0.330215
GO:0006355	regulation of transcription, DNA-templated	biological_process	13	8	5	247	77	2006	KQ76_RS13055(gene2610),KQ76_RS10115(gene2022),KQ76_RS06235(gene1246),KQ76_RS10520(gene2103),KQ76_RS03820(gene763),KQ76_RS13545(gene2708),KQ76_RS11735(gene2346),KQ76_RS12245(gene2448),	KQ76_RS12855(gene2570),KQ76_RS13990(gene2797),KQ76_RS10945(gene2188),KQ76_RS05670(gene1133),KQ76_RS12220(gene2443),	0.241921	0.340482
GO:0003700	sequence-specific DNA binding transcription factor activity	molecular_function	9	5	4	247	51	2006	KQ76_RS13055(gene2610),KQ76_RS10115(gene2022),KQ76_RS03820(gene763),KQ76_RS11735(gene2346),KQ76_RS12245(gene2448),	KQ76_RS13990(gene2797),KQ76_RS10945(gene2188),KQ76_RS05670(gene1133),KQ76_RS12220(gene2443),	0.253411	0.355009
GO:0009052	pentose-phosphate shunt, non-oxidative branch	biological_process	1	1	0	247	4	2006	KQ76_RS11220(gene2243),	-	0.267417	0.372912
GO:0003924	GTPase activity	molecular_function	2	1	1	247	9	2006	KQ76_RS05050(gene1009),	KQ76_RS05860(gene1171),	0.273281	0.352023
GO:0006200	ATP catabolic process	biological_process	3	1	2	247	15	2006	KQ76_RS00495(gene98),	KQ76_RS05155(gene1030),KQ76_RS06565(gene1312),	0.295291	0.37877
GO:0005515	protein binding	molecular_function	5	3	2	247	69	2006	KQ76_RS04525(gene904),KQ76_RS11205(gene2240),KQ76_RS06875(gene1374),	KQ76_RS11410(gene2281),KQ76_RS04995(gene998),	0.312435	0.399077
GO:0004803	transposase activity	molecular_function	3	3	0	247	16	2006	KQ76_RS05495(gene1098),KQ76_RS14125(gene2824),KQ76_RS04495(gene898),	-	0.338964	0.431151
GO:0043190	ATP-binding cassette (ABC) transporter complex	cellular_component	1	0	1	247	5	2006	-	KQ76_RS00610(gene121),	0.348123	0.439126
GO:0006396	RNA processing	biological_process	1	1	0	247	6	2006	rnpA(gene2794),	-	0.431956	0.529495
GO:0005887	integral component of plasma membrane	cellular_component	3	3	0	247	18	2006	KQ76_RS00495(gene98),KQ76_RS12615(gene2522),KQ76_RS13900(gene2779),	-	0.432231	0.505378
GO:0005975	carbohydrate metabolic process	biological_process	2	1	1	247	12	2006	KQ76_RS11195(gene2238),	KQ76_RS12850(gene2569),	0.444574	0.517818
GO:0008152	metabolic process	biological_process	13	11	2	247	88	2006	KQ76_RS12150(gene2429),KQ76_RS12720(gene2543),KQ76_RS09785(gene1956),KQ76_RS03650(gene729),KQ76_RS11900(gene2379),KQ76_RS02840(gene567),KQ76_RS01760(gene351),KQ76_RS12135(gene2426),KQ76_RS12940(gene2587),KQ76_RS03320(gene663),KQ76_RS03445(gene688),	KQ76_RS05155(gene1030),KQ76_RS00675(gene134),	0.450887	0.519203
GO:0016491	oxidoreductase activity	molecular_function	4	3	1	247	26	2006	KQ76_RS11805(gene2360),KQ76_RS11900(gene2379),KQ76_RS13040(gene2607),	KQ76_RS00870(gene173),	0.497275	0.570459
GO:0006855	drug transmembrane transport	biological_process	2	1	1	247	13	2006	KQ76_RS00265(gene52),	KQ76_RS12020(gene2403),	0.505729	0.577976
GO:0006351	transcription, DNA-templated	biological_process	1	1	0	247	7	2006	KQ76_RS11735(gene2346),	-	0.517262	0.586745
GO:0003674	molecular_function	molecular_function	52	39	13	247	465	2006	KQ76_RS13220(gene2643),KQ76_RS01325(gene264),KQ76_RS11160(gene2231),KQ76_RS02280(gene455),KQ76_RS07080(gene1415),KQ76_RS13050(gene2609),KQ76_RS08895(gene1778),KQ76_RS01740(gene347),KQ76_RS02855(gene570),KQ76_RS06815(gene1362),KQ76_RS12500(gene2499),KQ76_RS03325(gene664),KQ76_RS13855(gene2770),KQ76_RS05260(gene1051),KQ76_RS12320(gene2463),KQ76_RS07110(gene1421),KQ76_RS03735(gene746),KQ76_RS00790(g…	KQ76_RS12295(gene2458),KQ76_RS13960(gene2791),KQ76_RS12545(gene2508),KQ76_RS11115(gene2222),KQ76_RS06480(gene1295),KQ76_RS00615(gene122),KQ76_RS01170(gene233),KQ76_RS13955(gene2790),KQ76_RS02710(gene541),KQ76_RS02320(gene463),KQ76_RS10370(gene2073),gid(gene1188),KQ76_RS08740(gene1747),	0.554236	0.612683
GO:0005575	cellular_component	cellular_component	31	25	6	247	284	2006	KQ76_RS13220(gene2643),KQ76_RS11160(gene2231),KQ76_RS13050(gene2609),KQ76_RS08895(gene1778),KQ76_RS02855(gene570),KQ76_RS06815(gene1362),KQ76_RS12500(gene2499),KQ76_RS13620(gene2723),KQ76_RS13855(gene2770),KQ76_RS05260(gene1051),KQ76_RS07110(gene1421),KQ76_RS13250(gene2649),KQ76_RS03735(gene746),KQ76_RS00790(gene157),KQ76_RS07250(gene1449),KQ76_RS11800(gene2359),KQ76_RS09810(gene1961),KQ76_RS0404…	KQ76_RS12545(gene2508),KQ76_RS06480(gene1295),KQ76_RS00615(gene122),KQ76_RS01170(gene233),KQ76_RS02710(gene541),KQ76_RS10370(gene2073),	0.582437	0.641525
GO:0000287	magnesium ion binding	molecular_function	1	1	0	247	8	2006	KQ76_RS13040(gene2607),	-	0.60271	0.661458
GO:0000155	phosphorelay sensor kinase activity	molecular_function	2	2	0	247	15	2006	KQ76_RS12250(gene2449),KQ76_RS06870(gene1373),	-	0.630753	0.68238
GO:0006310	DNA recombination	biological_process	3	3	0	247	22	2006	KQ76_RS06520(gene1303),KQ76_RS03005(gene600),hypotheticalprotein(gene2686),	-	0.634076	0.683543
GO:0009401	phosphoenolpyruvate-dependent sugar phosphotransferase system	biological_process	1	0	1	247	18	2006	-	KQ76_RS13035(gene2606),	0.678936	0.729316
GO:0043565	sequence-specific DNA binding	molecular_function	1	1	0	247	9	2006	KQ76_RS11735(gene2346),	-	0.687244	0.735641
GO:0042802	identical protein binding	molecular_function	2	2	0	247	16	2006	KQ76_RS11205(gene2240),KQ76_RS13725(gene2744),	-	0.693652	0.737308
GO:0009306	protein secretion	biological_process	1	0	1	247	17	2006	-	KQ76_RS05860(gene1171),	0.735418	0.776274
GO:0016787	hydrolase activity	molecular_function	2	1	1	247	26	2006	KQ76_RS01760(gene351),	KQ76_RS00675(gene134),	0.739603	0.772644
GO:0015949	nucleobase-containing small molecule interconversion	biological_process	1	0	1	247	10	2006	-	KQ76_RS06470(gene1293),	0.770036	0.801682
GO:0055085	transmembrane transport	biological_process	2	1	1	247	24	2006	KQ76_RS12575(gene2514),	KQ76_RS05155(gene1030),	0.839004	0.870503
GO:0015421	oligopeptide-transporting ATPase activity	molecular_function	1	0	1	247	11	2006	-	KQ76_RS00725(gene144),	0.850454	0.879381
GO:0009252	peptidoglycan biosynthetic process	biological_process	2	2	0	247	23	2006	KQ76_RS04155(gene830),KQ76_RS10705(gene2140),	-	0.891775	0.915877
GO:0000160	phosphorelay signal transduction system	biological_process	3	3	0	247	27	2006	KQ76_RS12250(gene2449),KQ76_RS06870(gene1373),KQ76_RS12245(gene2448),	-	0.892627	0.913666
GO:0042493	response to drug	biological_process	1	0	1	247	12	2006	-	KQ76_RS12020(gene2403),	0.928021	0.946706
GO:0005215	transporter activity	molecular_function	3	0	3	247	30	2006	-	KQ76_RS05155(gene1030),KQ76_RS00610(gene121),KQ76_RS05015(gene1002),	0.959292	0.968853
GO:0003824	catalytic activity	molecular_function	7	4	3	247	62	2006	KQ76_RS12150(gene2429),KQ76_RS12720(gene2543),KQ76_RS01760(gene351),KQ76_RS13040(gene2607),	KQ76_RS00865(gene172),KQ76_RS00875(gene174),KQ76_RS00675(gene134),	0.987241	0.993779
