# Supplementary material for: Efficacy of Antimicrobial Peptide DP7, Designed by Machine-Learning Method, Against Methicillin-Resistant Staphylococcus aureus
Source: Front Microbiol. 2019 May 28;10:1175. doi: 10.3389/fmicb.2019.01175 (PMC6546875; doi:10.3389/fmicb.2019.01175)
Supplement: Supplementary file 4 [file Table_4.XLS]

## Sheet: Table s4 Gene ontology enrichme
Table s4：Gene ontology enrichment analysis of differentially expressed genes in ATCC 33591 treated with 1MIC DP7 or PBS
GO_ID	GO_term	TYPE	diff_gene_in_this_GO	UP_GENE	DOWN_GENE	all_diff_gene_in_all_GO	all_gene_in_this_GO	all_gene_in_all_GO	gene_UP_list	gene_DOWN_list	PVALUE	FDR
GO:0009220	pyrimidine ribonucleotide biosynthetic process	biological_process	6	1	5	260	9	2006	KQ76_RS05670(gene1133),	KQ76_RS05695(gene1138),KQ76_RS05705(gene1140),KQ76_RS05685(gene1136),KQ76_RS05700(gene1139),KQ76_RS05690(gene1137),	0.00232882	0.791798
GO:0015385	sodium:proton antiporter activity	molecular_function	8	8	0	260	16	2006	KQ76_RS03030(gene605),KQ76_RS03020(gene603),KQ76_RS03040(gene607),KQ76_RS03035(gene606),KQ76_RS03025(gene604),KQ76_RS03010(gene601),KQ76_RS11750(gene2349),KQ76_RS03015(gene602),	-	0.00250549	0.425933
GO:0035725	sodium ion transmembrane transport	biological_process	6	6	0	260	12	2006	KQ76_RS03030(gene605),KQ76_RS03020(gene603),KQ76_RS03035(gene606),KQ76_RS03025(gene604),KQ76_RS03010(gene601),KQ76_RS03015(gene602),	-	0.00751609	0.851823
GO:0016117	carotenoid biosynthetic process	biological_process	3	3	0	260	3	2006	KQ76_RS13170(gene2633),KQ76_RS13155(gene2630),KQ76_RS13160(gene2631),	-	0.00910052	0.773545
GO:0004642	phosphoribosylformylglycinamidine synthase activity	molecular_function	3	0	3	260	3	2006	-	KQ76_RS04985(gene996),KQ76_RS04980(gene995),KQ76_RS04975(gene994),	0.00910052	0.773545
GO:0008940	nitrate reductase activity	molecular_function	3	3	0	260	3	2006	KQ76_RS12260(gene2451),narH(gene2453),KQ76_RS12265(gene2452),	-	0.00910052	0.773545
GO:0019645	anaerobic electron transport chain	biological_process	3	3	0	260	3	2006	KQ76_RS12260(gene2451),narH(gene2453),KQ76_RS12265(gene2452),	-	0.00910052	0.773545
GO:0016020	membrane	cellular_component	13	6	7	260	44	2006	KQ76_RS02810(gene561),KQ76_RS12615(gene2522),KQ76_RS05525(gene1104),KQ76_RS05050(gene1009),KQ76_RS03445(gene688),KQ76_RS13040(gene2607),	KQ76_RS01500(gene299),KQ76_RS05155(gene1030),KQ76_RS00610(gene121),KQ76_RS05145(gene1028),KQ76_RS02320(gene463),KQ76_RS12600(gene2519),KQ76_RS10375(gene2074),	0.0102514	0.435686
GO:0009152	purine ribonucleotide biosynthetic process	biological_process	6	0	6	260	14	2006	-	KQ76_RS00085(gene16),KQ76_RS04985(gene996),KQ76_RS04980(gene995),KQ76_RS04975(gene994),KQ76_RS04970(gene993),KQ76_RS04990(gene997),	0.0141144	0.53321
GO:0009052	pentose-phosphate shunt, non-oxidative branch	biological_process	3	2	1	260	4	2006	KQ76_RS11225(gene2244),KQ76_RS11220(gene2243),	KQ76_RS09100(gene1819),	0.0165519	0.562764
GO:0015417	polyamine-transporting ATPase activity	molecular_function	3	0	3	260	4	2006	-	KQ76_RS05155(gene1030),KQ76_RS05145(gene1028),KQ76_RS05150(gene1029),	0.0165519	0.803949
GO:0019430	removal of superoxide radicals	biological_process	2	0	2	260	2	2006	-	KQ76_RS00405(gene80),KQ76_RS07950(gene1589),	0.0252503	0.715426
GO:0019464	glycine decarboxylation via glycine cleavage system	biological_process	3	0	3	260	5	2006	-	KQ76_RS07860(gene1571),KQ76_RS07865(gene1572),KQ76_RS07855(gene1570),	0.0271061	0.354465
GO:0006865	amino acid transport	biological_process	6	1	5	260	17	2006	KQ76_RS08570(gene1713),	KQ76_RS11840(gene2367),KQ76_RS12355(gene2470),KQ76_RS12365(gene2472),KQ76_RS12360(gene2471),KQ76_RS12600(gene2519),	0.0308975	0.38908
GO:0006113	fermentation	biological_process	5	3	2	260	13	2006	KQ76_RS00825(gene164),adhP(gene584),KQ76_RS00820(gene163),	KQ76_RS10050(gene2009),KQ76_RS00580(gene115),	0.0329092	0.399612
GO:0015846	polyamine transport	biological_process	2	0	2	260	3	2006	-	KQ76_RS05155(gene1030),KQ76_RS05145(gene1028),	0.04621	0.541772
GO:0006810	transport	biological_process	21	8	13	260	101	2006	KQ76_RS03030(gene605),KQ76_RS03215(gene642),KQ76_RS03020(gene603),KQ76_RS03035(gene606),KQ76_RS03025(gene604),KQ76_RS11750(gene2349),KQ76_RS03015(gene602),KQ76_RS11130(gene2225),	KQ76_RS12880(gene2575),KQ76_RS06755(gene1350),KQ76_RS01795(gene358),KQ76_RS10970(gene2193),KQ76_RS13495(gene2698),KQ76_RS12070(gene2413),KQ76_RS05155(gene1030),KQ76_RS00610(gene121),KQ76_RS12075(gene2414),KQ76_RS02070(gene413),KQ76_RS05145(gene1028),KQ76_RS02075(gene414),KQ76_RS02065(gene412),	0.0463013	0.449784
GO:0006979	response to oxidative stress	biological_process	3	2	1	260	7	2006	KQ76_RS03075(gene614),KQ76_RS01025(gene204),	KQ76_RS02360(gene471),	0.058845	0.555759
GO:0009902	chloroplast relocation	biological_process	1	1	0	260	1	2006	KQ76_RS13085(gene2616),	-	0.0729488	0.670341
GO:0005337	nucleoside transmembrane transporter activity	molecular_function	2	1	1	260	4	2006	KQ76_RS01330(gene265),	KQ76_RS11500(gene2299),	0.074042	0.148084
GO:0042626	ATPase activity, coupled to transmembrane movement of substances	molecular_function	14	1	13	260	65	2006	KQ76_RS03215(gene642),	KQ76_RS06755(gene1350),KQ76_RS10970(gene2193),KQ76_RS13495(gene2698),KQ76_RS12070(gene2413),KQ76_RS04435(gene886),KQ76_RS12355(gene2470),KQ76_RS02070(gene413),KQ76_RS12365(gene2472),KQ76_RS02065(gene412),KQ76_RS12360(gene2471),KQ76_RS00725(gene144),KQ76_RS04440(gene887),KQ76_RS00600(gene119),	0.0749628	0.147326
GO:0016887	ATPase activity	molecular_function	4	1	3	260	12	2006	KQ76_RS13085(gene2616),	KQ76_RS02355(gene470),KQ76_RS02315(gene462),KQ76_RS05145(gene1028),	0.0753647	0.147264
GO:0008270	zinc ion binding	molecular_function	3	1	2	260	8	2006	KQ76_RS03075(gene614),	KQ76_RS02650(gene529),KQ76_RS08610(gene1721),	0.0804193	0.156243
GO:0005886	plasma membrane	cellular_component	10	5	5	260	43	2006	KQ76_RS03075(gene614),KQ76_RS12615(gene2522),KQ76_RS05525(gene1104),KQ76_RS03445(gene688),KQ76_RS13040(gene2607),	KQ76_RS13020(gene2603),KQ76_RS05155(gene1030),KQ76_RS00610(gene121),KQ76_RS05145(gene1028),KQ76_RS10375(gene2074),	0.0814312	0.156422
GO:0016021	integral component of membrane	cellular_component	9	5	4	260	38	2006	KQ76_RS02810(gene561),KQ76_RS12615(gene2522),KQ76_RS05525(gene1104),KQ76_RS12260(gene2451),KQ76_RS03445(gene688),	KQ76_RS05155(gene1030),KQ76_RS00610(gene121),KQ76_RS09735(gene1946),KQ76_RS10375(gene2074),	0.0866984	0.165604
GO:0008150	biological_process	biological_process	49	22	27	260	488	2006	KQ76_RS01325(gene264),KQ76_RS12295(gene2458),KQ76_RS01045(gene208),KQ76_RS11160(gene2231),KQ76_RS13050(gene2609),KQ76_RS08895(gene1778),KQ76_RS01740(gene347),KQ76_RS03325(gene664),KQ76_RS04340(gene867),KQ76_RS12320(gene2463),KQ76_RS13250(gene2649),KQ76_RS02215(gene442),KQ76_RS00790(gene157),KQ76_RS02210(gene441),KQ76_RS01750(gene349),KQ76_RS03560(gene711),KQ76_RS12480(gene2495),KQ76_RS12925(gene2…	KQ76_RS01510(gene301),KQ76_RS12915(gene2582),KQ76_RS13960(gene2791),KQ76_RS12545(gene2508),KQ76_RS12025(gene2404),KQ76_RS02905(gene580),KQ76_RS08765(gene1752),KQ76_RS00115(gene22),KQ76_RS06155(gene1230),KQ76_RS06480(gene1295),KQ76_RS10500(gene2099),KQ76_RS08985(gene1796),KQ76_RS00615(gene122),KQ76_RS04360(gene871),KQ76_RS01865(gene372),KQ76_RS13965(gene2792),KQ76_RS03165(gene632),KQ76_RS01345(gen…	0.0913468	0.173508
GO:0043190	ATP-binding cassette (ABC) transporter complex	cellular_component	2	0	2	260	5	2006	-	KQ76_RS00610(gene121),KQ76_RS05145(gene1028),	0.108536	0.205013
GO:0009897	external side of plasma membrane	cellular_component	1	1	0	260	2	2006	KQ76_RS12320(gene2463),	-	0.134853	0.247838
GO:0016682	oxidoreductase activity, acting on diphenols and related substances as donors, oxygen as acceptor	molecular_function	2	2	0	260	6	2006	KQ76_RS05070(gene1013),cytochromeDubiquinoloxidasesubunitII(gene1014),	-	0.149251	0.238241
GO:0016491	oxidoreductase activity	molecular_function	6	3	3	260	26	2006	KQ76_RS03440(gene687),KQ76_RS11900(gene2379),KQ76_RS13040(gene2607),	KQ76_RS01790(gene357),KQ76_RS04275(gene854),KQ76_RS06150(gene1229),	0.153981	0.237971
GO:0015421	oligopeptide-transporting ATPase activity	molecular_function	3	0	3	260	11	2006	-	KQ76_RS04435(gene886),KQ76_RS00725(gene144),KQ76_RS04440(gene887),	0.16821	0.258784
GO:0005524	ATP binding	molecular_function	10	2	8	260	50	2006	KQ76_RS13085(gene2616),KQ76_RS01760(gene351),	KQ76_RS12070(gene2413),KQ76_RS04435(gene886),KQ76_RS02315(gene462),KQ76_RS12355(gene2470),KQ76_RS05145(gene1028),KQ76_RS00725(gene144),KQ76_RS04440(gene887),KQ76_RS00600(gene119),	0.170885	0.261715
GO:0003674	molecular_function	molecular_function	49	22	27	260	465	2006	KQ76_RS01325(gene264),KQ76_RS12295(gene2458),KQ76_RS01045(gene208),KQ76_RS11160(gene2231),KQ76_RS02280(gene455),KQ76_RS13050(gene2609),KQ76_RS08895(gene1778),KQ76_RS01740(gene347),KQ76_RS03325(gene664),KQ76_RS04340(gene867),KQ76_RS12320(gene2463),KQ76_RS02215(gene442),KQ76_RS00790(gene157),KQ76_RS02210(gene441),KQ76_RS01750(gene349),KQ76_RS03560(gene711),KQ76_RS12480(gene2495),KQ76_RS13285(gene26…	KQ76_RS01510(gene301),KQ76_RS12915(gene2582),KQ76_RS13960(gene2791),KQ76_RS12545(gene2508),KQ76_RS12025(gene2404),KQ76_RS08765(gene1752),KQ76_RS00115(gene22),KQ76_RS06155(gene1230),KQ76_RS06480(gene1295),KQ76_RS10500(gene2099),KQ76_RS08985(gene1796),KQ76_RS00615(gene122),KQ76_RS04360(gene871),KQ76_RS01865(gene372),KQ76_RS13965(gene2792),KQ76_RS03165(gene632),KQ76_RS01345(gene268),KQ76_RS02920(gen…	0.179843	0.274201
GO:0004003	ATP-dependent DNA helicase activity	molecular_function	2	0	2	260	7	2006	-	KQ76_RS00080(gene15),KQ76_RS02315(gene462),	0.195593	0.296882
GO:0016757	transferase activity, transferring glycosyl groups	molecular_function	3	3	0	260	12	2006	KQ76_RS13635(gene2726),KQ76_RS03445(gene688),KQ76_RS13165(gene2632),	-	0.204748	0.305326
GO:0007059	chromosome segregation	biological_process	1	0	1	260	3	2006	-	KQ76_RS06565(gene1312),	0.207921	0.308704
GO:0005575	cellular_component	cellular_component	29	12	17	260	284	2006	KQ76_RS11160(gene2231),KQ76_RS13050(gene2609),KQ76_RS08895(gene1778),KQ76_RS13620(gene2723),KQ76_RS04340(gene867),KQ76_RS13250(gene2649),KQ76_RS02215(gene442),KQ76_RS00790(gene157),KQ76_RS02210(gene441),KQ76_RS01750(gene349),KQ76_RS13285(gene2656),KQ76_RS09825(gene1964),	KQ76_RS01510(gene301),KQ76_RS12545(gene2508),KQ76_RS12025(gene2404),KQ76_RS08765(gene1752),KQ76_RS00115(gene22),KQ76_RS06155(gene1230),KQ76_RS06480(gene1295),KQ76_RS10500(gene2099),KQ76_RS00615(gene122),KQ76_RS04360(gene871),KQ76_RS08300(gene1659),KQ76_RS02920(gene583),KQ76_RS13125(gene2624),KQ76_RS05565(gene1112),KQ76_RS10370(gene2073),KQ76_RS13025(gene2604),KQ76_RS00110(gene21),	0.243943	0.334437
GO:0016310	phosphorylation	biological_process	3	3	0	260	13	2006	KQ76_RS11200(gene2239),KQ76_RS05520(gene1103),KQ76_RS01760(gene351),	-	0.244558	0.333935
GO:0006526	arginine biosynthetic process	biological_process	2	2	0	260	8	2006	KQ76_RS05515(gene1102),KQ76_RS10160(gene2031),	-	0.246873	0.335747
GO:0017111	nucleoside-triphosphatase activity	molecular_function	1	0	1	260	4	2006	-	KQ76_RS05145(gene1028),	0.288777	0.391172
GO:0043565	sequence-specific DNA binding	molecular_function	2	1	1	260	9	2006	KQ76_RS11735(gene2346),	KQ76_RS12195(gene2438),	0.302358	0.376563
GO:0016301	kinase activity	molecular_function	3	2	1	260	15	2006	KQ76_RS05520(gene1103),KQ76_RS01760(gene351),	KQ76_RS10350(gene2069),	0.332814	0.412981
GO:0016740	transferase activity	molecular_function	4	3	1	260	21	2006	KQ76_RS05520(gene1103),KQ76_RS01760(gene351),KQ76_RS03445(gene688),	KQ76_RS13125(gene2624),	0.342107	0.421436
GO:0006525	arginine metabolic process	biological_process	1	1	0	260	5	2006	KQ76_RS05520(gene1103),	-	0.374671	0.458231
GO:0006281	DNA repair	biological_process	4	1	3	260	22	2006	KQ76_RS03375(gene674),	ligA(gene1990),KQ76_RS02315(gene462),KQ76_RS08610(gene1721),	0.382826	0.453523
GO:0005829	cytosol	cellular_component	3	2	1	260	17	2006	KQ76_RS13085(gene2616),KQ76_RS13040(gene2607),	KQ76_RS02650(gene529),	0.430378	0.508085
GO:0005515	protein binding	molecular_function	6	3	3	260	69	2006	KQ76_RS05055(gene1010),KQ76_RS11205(gene2240),KQ76_RS03420(gene683),	KQ76_RS08640(gene1727),KQ76_RS11690(gene2337),KQ76_RS05385(gene1076),	0.434025	0.507108
GO:0006396	RNA processing	biological_process	1	0	1	260	6	2006	-	KQ76_RS08290(gene1657),	0.463383	0.539556
GO:0005975	carbohydrate metabolic process	biological_process	2	1	1	260	12	2006	KQ76_RS11195(gene2238),	KQ76_RS08870(gene1773),	0.486654	0.551542
GO:0003700	sequence-specific DNA binding transcription factor activity	molecular_function	8	4	4	260	51	2006	KQ76_RS05670(gene1133),KQ76_RS11735(gene2346),KQ76_RS06485(gene1296),KQ76_RS12245(gene2448),	KQ76_RS13990(gene2797),KQ76_RS12195(gene2438),KQ76_RS10945(gene2188),KQ76_RS12220(gene2443),	0.493672	0.557636
GO:0006855	drug transmembrane transport	biological_process	2	1	1	260	13	2006	KQ76_RS00265(gene52),	KQ76_RS12020(gene2403),	0.55171	0.62113
GO:0006817	phosphate ion transport	biological_process	1	1	0	260	7	2006	KQ76_RS00270(gene53),	-	0.553135	0.61661
GO:0008152	metabolic process	biological_process	13	7	6	260	88	2006	KQ76_RS12720(gene2543),KQ76_RS03440(gene687),KQ76_RS11900(gene2379),KQ76_RS01760(gene351),KQ76_RS12940(gene2587),KQ76_RS03320(gene663),KQ76_RS03445(gene688),	KQ76_RS05195(gene1038),KQ76_RS04275(gene854),KQ76_RS05155(gene1030),KQ76_RS05145(gene1028),KQ76_RS13140(gene2627),KQ76_RS00675(gene134),	0.558225	0.610278
GO:0016787	hydrolase activity	molecular_function	4	1	3	260	26	2006	KQ76_RS01760(gene351),	KQ76_RS02650(gene529),KQ76_RS05145(gene1028),KQ76_RS00675(gene134),	0.559571	0.609788
GO:0006508	proteolysis	biological_process	3	1	2	260	36	2006	KQ76_RS00260(gene51),	KQ76_RS02355(gene470),KQ76_RS10880(gene2175),	0.62306	0.676806
GO:0009401	phosphoenolpyruvate-dependent sugar phosphotransferase system	biological_process	1	0	1	260	18	2006	-	KQ76_RS02130(gene425),	0.627789	0.679772
GO:0000160	phosphorelay signal transduction system	biological_process	2	2	0	260	27	2006	KQ76_RS12250(gene2449),KQ76_RS12245(gene2448),	-	0.630051	0.677902
GO:0000287	magnesium ion binding	molecular_function	1	1	0	260	8	2006	KQ76_RS13040(gene2607),	-	0.642521	0.689139
GO:0006355	regulation of transcription, DNA-templated	biological_process	11	5	6	260	77	2006	KQ76_RS03075(gene614),KQ76_RS05670(gene1133),KQ76_RS11735(gene2346),KQ76_RS06485(gene1296),KQ76_RS12245(gene2448),	KQ76_RS13990(gene2797),KQ76_RS12195(gene2438),KQ76_RS10945(gene2188),KQ76_RS02140(gene427),KQ76_RS08870(gene1773),KQ76_RS12220(gene2443),	0.643332	0.68354
GO:0003677	DNA binding	molecular_function	6	3	3	260	42	2006	KQ76_RS08720(gene1743),KQ76_RS03075(gene614),KQ76_RS11735(gene2346),	KQ76_RS06120(gene1223),KQ76_RS12195(gene2438),KQ76_RS05380(gene1075),	0.658585	0.697567
GO:0006310	DNA recombination	biological_process	3	2	1	260	22	2006	KQ76_RS10290(gene2057),hypotheticalprotein(gene1452),	ligA(gene1990),	0.696992	0.735954
GO:0003924	GTPase activity	molecular_function	1	1	0	260	9	2006	KQ76_RS05050(gene1009),	-	0.730442	0.768887
GO:0042802	identical protein binding	molecular_function	1	1	0	260	16	2006	KQ76_RS11205(gene2240),	-	0.743265	0.77757
GO:0005215	transporter activity	molecular_function	4	0	4	260	30	2006	-	KQ76_RS12880(gene2575),KQ76_RS05155(gene1030),KQ76_RS00610(gene121),KQ76_RS02075(gene414),	0.748442	0.780584
GO:0000166	nucleotide binding	molecular_function	2	1	1	260	16	2006	KQ76_RS01760(gene351),	KQ76_RS05145(gene1028),	0.749329	0.779118
GO:0055085	transmembrane transport	biological_process	3	0	3	260	24	2006	-	KQ76_RS05155(gene1030),KQ76_RS05145(gene1028),KQ76_RS09735(gene1946),	0.806044	0.835533
GO:0000155	phosphorelay sensor kinase activity	molecular_function	1	1	0	260	15	2006	KQ76_RS12250(gene2449),	-	0.806951	0.833931
GO:0009306	protein secretion	biological_process	2	0	2	260	17	2006	-	KQ76_RS01500(gene299),KQ76_RS01505(gene300),	0.814398	0.839076
GO:0034220	ion transmembrane transport	biological_process	1	0	1	260	10	2006	-	KQ76_RS05145(gene1028),	0.816059	0.838248
GO:0005737	cytoplasm	cellular_component	2	0	2	260	18	2006	-	KQ76_RS02650(gene529),KQ76_RS10350(gene2069),	0.878401	0.896866
GO:0003824	catalytic activity	molecular_function	7	3	4	260	62	2006	KQ76_RS12720(gene2543),KQ76_RS01760(gene351),KQ76_RS13040(gene2607),	KQ76_RS08745(gene1748),KQ76_RS13140(gene2627),KQ76_RS00875(gene174),KQ76_RS00675(gene134),	0.87944	0.892566
GO:0006633	fatty acid biosynthetic process	biological_process	1	0	1	260	11	2006	-	KQ76_RS04410(gene881),	0.898743	0.909442
GO:0008233	peptidase activity	molecular_function	1	0	1	260	13	2006	-	KQ76_RS10880(gene2175),	0.946363	0.954788
GO:0042493	response to drug	biological_process	1	0	1	260	12	2006	-	KQ76_RS12020(gene2403),	0.978039	0.980924
